# Supplementary material for: (E)-5-(3,5-Dimethyl­phen­yl)-N-[4-(methyl­sulfan­yl)benzyl­idene]-1,3,4-thia­diazol-2-amine
Source: Acta Crystallogr Sect E Struct Rep Online. 2010 Jan 20;66(Pt 2):o410. doi: 10.1107/S1600536810001558 (PMC2979762; doi:10.1107/S1600536810001558)
Supplement: Supplementary file 2 [file e-66-0o410-Isup2.hkl]

# 
# h,k,l, Fc-squared, Fo-squared, sigma(Fo-squared) and status flag 
# 
data_I
_shelx_title ' X in P-1' 
_shelx_refln_list_code          4 
_shelx_F_calc_maximum      210.09 
_exptl_crystal_F_000       356.00 
_reflns_d_resolution_high  0.8325 
 
loop_ 
 _symmetry_equiv_pos_as_xyz 
 'x, y, z' 
 '-x, -y, -z' 
 
_cell_length_a     8.5640 
_cell_length_b     9.3370 
_cell_length_c    11.5700 
_cell_angle_alpha  90.980 
_cell_angle_beta  110.030 
_cell_angle_gamma  99.660 
 
_shelx_F_squared_multiplier     1.000 
 
loop_ 
 _refln_index_h 
 _refln_index_k 
 _refln_index_l 
 _refln_F_squared_calc 
 _refln_F_squared_meas 
 _refln_F_squared_sigma 
 _refln_observed_status 
   1   0   0      538.31      668.96      4.01 o 
   2   0   0      102.73       -0.74      0.74 o 
   3   0   0       33.66       -1.48      1.48 o 
   4   0   0      253.89       -4.68      4.68 o 
   5   0   0      164.78       -2.22      2.22 o 
   6   0   0        5.64       -0.49      1.97 o 
   7   0   0       50.41       59.31      4.18 o 
   8   0   0      114.46      134.16      6.65 o 
   9   0   0       14.64       17.72      3.69 o 
  -9   1   0       15.82       19.44      3.69 o 
  -8   1   0       59.23       60.05      5.41 o 
  -7   1   0       19.53       26.82      3.20 o 
  -6   1   0       35.65       31.01      2.95 o 
  -5   1   0       27.44       20.18      2.21 o 
  -4   1   0      112.52      125.60      3.69 o 
  -3   1   0      508.03      564.96      6.43 o 
  -2   1   0        3.74        2.95      0.74 o 
  -1   1   0     5234.91     5260.81     52.64 o 
   0   1   0      163.51      152.46      6.81 o 
   1   1   0     1149.61     1329.61      6.57 o 
   2   1   0      412.00      510.12      5.20 o 
   3   1   0      470.80      539.22      6.68 o 
   4   1   0       18.71       24.85      2.21 o 
   5   1   0       85.13      103.89      4.18 o 
   6   1   0        4.82        6.89      2.21 o 
   7   1   0      115.35      142.29      6.15 o 
   8   1   0        8.17        8.86      2.95 o 
   9   1   0        2.69        4.67      2.95 o 
  -9   2   0       18.23       19.19      3.69 o 
  -8   2   0        3.68        2.71      2.21 o 
  -7   2   0      130.65      133.19      5.66 o 
  -6   2   0       56.33       63.99      3.94 o 
  -5   2   0       84.42       96.50      3.94 o 
  -4   2   0     1188.98     1261.59     11.43 o 
  -3   2   0        3.01        2.46      0.98 o 
  -2   2   0        2.75        0.49      0.98 o 
  -1   2   0     4510.90     4431.91     58.46 o 
   0   2   0       36.45       42.60      1.04 o 
   1   2   0      302.97      257.34      3.71 o 
   2   2   0        3.05        1.23      1.23 o 
   3   2   0      210.76      279.30      5.18 o 
   4   2   0      517.89      720.44      9.39 o 
   5   2   0        5.59        4.18      1.72 o 
   6   2   0      145.07      181.22      6.16 o 
   7   2   0        5.31        5.91      2.46 o 
   8   2   0       27.40       35.19      4.43 o 
   9   2   0        0.02        1.48      3.44 o 
  -9   3   0       26.59       27.31      4.43 o 
  -8   3   0       11.15       14.02      2.71 o 
  -7   3   0      325.53      320.37      8.38 o 
  -6   3   0      632.88      577.82     10.37 o 
  -5   3   0      696.90      652.30      9.64 o 
  -4   3   0       50.33       54.89      2.95 o 
  -3   3   0       70.74       76.81      2.71 o 
  -2   3   0      340.65      355.42      4.94 o 
  -1   3   0      204.33      203.52      3.70 o 
   0   3   0      405.94      455.13     13.85 o 
   1   3   0      628.26      599.46      6.44 o 
   2   3   0       58.71       47.27      2.22 o 
   3   3   0      821.64      865.25      9.91 o 
   4   3   0      178.28      225.39      5.67 o 
   5   3   0       29.78       35.68      3.20 o 
   6   3   0       22.34       21.65      3.44 o 
   7   3   0       50.56       60.78      4.92 o 
   8   3   0       71.90       75.31      5.91 o 
  -9   4   0        9.93       12.06      3.44 o 
  -8   4   0       24.50       20.67      3.44 o 
  -7   4   0      106.18      107.33      5.42 o 
  -6   4   0      472.54      455.12      9.13 o 
  -5   4   0       65.43       67.69      3.94 o 
  -4   4   0       21.32       15.50      2.21 o 
  -3   4   0       91.13      105.14      3.45 o 
  -2   4   0      694.53      686.91      7.92 o 
  -1   4   0        0.11        0.49      0.98 o 
   0   4   0       91.05       70.98      1.97 o 
   1   4   0        5.01        7.14      1.48 o 
   2   4   0      602.32      509.51      7.66 o 
   3   4   0      131.86      119.44      4.19 o 
   4   4   0        6.36       10.33      1.97 o 
   5   4   0        7.88       14.02      2.71 o 
   6   4   0      118.39      155.34      6.40 o 
   7   4   0       10.11        6.89      3.69 o 
   8   4   0       21.49       23.38      4.68 o 
  -9   5   0       49.31       46.76      5.41 o 
  -8   5   0       35.96       38.39      4.18 o 
  -7   5   0       17.59       22.64      3.44 o 
  -6   5   0       63.08       55.62      3.94 o 
  -5   5   0      973.59      885.32     12.37 o 
  -4   5   0      239.71      242.48      6.16 o 
  -3   5   0       19.95       14.76      2.21 o 
  -2   5   0        0.18       -1.72      1.72 o 
  -1   5   0      103.54       69.93      3.20 o 
   0   5   0      158.38      192.03      3.31 o 
   1   5   0      446.65      366.83      6.67 o 
   2   5   0        7.37       12.30      2.21 o 
   3   5   0      403.02      352.45      7.65 o 
   4   5   0        0.27       -1.72      2.46 o 
   5   5   0      150.90      183.68      6.65 o 
   6   5   0       12.01       20.42      3.69 o 
   7   5   0       34.51       42.08      4.68 o 
  -8   6   0        4.21        3.44      3.44 o 
  -7   6   0        7.31       10.58      2.95 o 
  -6   6   0      427.44      417.91     10.11 o 
  -5   6   0      220.36      210.37      6.65 o 
  -4   6   0      108.25       94.29      4.43 o 
  -3   6   0      357.03      342.27      7.40 o 
  -2   6   0      687.53      738.27     10.13 o 
  -1   6   0       16.55        9.84      1.97 o 
   0   6   0        3.86        5.59      1.85 o 
   1   6   0        9.97        4.92      1.97 o 
   2   6   0      128.98       98.98      4.68 o 
   3   6   0       46.78       43.07      3.69 o 
   4   6   0      108.20      105.85      5.42 o 
   5   6   0        4.72        5.41      2.95 o 
   6   6   0       24.47       38.14      4.92 o 
   7   6   0       22.68       30.02      4.92 o 
  -8   7   0        0.38        7.38      2.95 o 
  -7   7   0        0.12       -2.95      2.95 o 
  -6   7   0      232.81      217.24      7.88 o 
  -5   7   0       35.22       31.74      3.69 o 
  -4   7   0      124.48      115.22      5.17 o 
  -3   7   0      111.39      118.17      4.92 o 
  -2   7   0      193.93      183.50      5.91 o 
  -1   7   0       59.71       62.76      3.45 o 
   0   7   0       11.78       11.59      1.65 o 
   1   7   0       11.32       14.02      2.71 o 
   2   7   0      216.59      238.43      7.14 o 
   3   7   0        1.41       -3.20      3.20 o 
   4   7   0       10.24       17.22      3.20 o 
   5   7   0       81.68       78.76      5.66 o 
   6   7   0        4.88        3.20      3.94 o 
  -7   8   0        6.59        2.95      3.44 o 
  -6   8   0        4.42        8.86      2.71 o 
  -5   8   0       93.76       93.78      5.17 o 
  -4   8   0        0.01       -1.97      2.21 o 
  -3   8   0       27.79       28.79      3.44 o 
  -2   8   0      101.88      101.91      4.92 o 
  -1   8   0        1.37        3.69      2.46 o 
   0   8   0      168.06      160.50      4.44 o 
   1   8   0        8.41       14.76      2.71 o 
   2   8   0       27.88       25.59      3.69 o 
   3   8   0        2.36        3.20      3.20 o 
   4   8   0       62.19       68.66      5.17 o 
   5   8   0       16.33       18.95      4.18 o 
  -7   9   0       11.00       10.83      3.94 o 
  -6   9   0        0.01        2.95      2.95 o 
  -5   9   0       15.93       15.75      3.44 o 
  -4   9   0        1.84       -2.46      2.46 o 
  -3   9   0       39.37       43.56      4.43 o 
  -2   9   0        3.81        4.92      2.95 o 
  -1   9   0        0.19        2.71      2.95 o 
   0   9   0        0.59        1.41      5.17 o 
   1   9   0       25.24       26.08      4.18 o 
   2   9   0        0.57        0.49      3.44 o 
   3   9   0       76.37       68.91      6.65 o 
   4   9   0        0.45        3.20      3.94 o 
  -5  10   0        1.50       -1.23      2.95 o 
  -4  10   0        3.90        3.20      2.95 o 
  -3  10   0       26.74       24.61      4.18 o 
  -2  10   0       31.56       30.02      4.43 o 
  -1  10   0       46.30       45.03      5.17 o 
   0  10   0       51.67       58.45      3.81 o 
   1  10   0        1.57        1.97      3.69 o 
   2  10   0       26.62       35.68      4.68 o 
  -3  11   0       30.86       38.14      4.43 o 
  -2  11   0        9.27        7.14      4.18 o 
  -1  11   0       89.34      101.16      7.38 o 
   0  11   0        8.97       12.39      2.94 o 
   0 -11   1        9.41        4.88      2.90 o 
   1 -11   1        6.63        0.00      4.18 o 
   2 -11   1        7.17        6.15      4.18 o 
   3 -11   1       21.43       23.87      3.94 o 
  -2 -10   1       20.66       17.47      4.92 o 
  -1 -10   1      100.36      106.09      6.89 o 
   0 -10   1        0.01        3.57      2.26 o 
   1 -10   1       25.20       32.48      4.68 o 
   2 -10   1       46.15       51.19      4.92 o 
   3 -10   1        8.97       16.73      3.20 o 
   4 -10   1        0.61        0.49      3.44 o 
   5 -10   1        0.06       -3.44      3.44 o 
  -4  -9   1       36.49       39.62      5.17 o 
  -3  -9   1        1.45       -1.23      3.69 o 
  -2  -9   1      102.78      125.04      6.89 o 
  -1  -9   1        0.81        0.00      3.20 o 
   0  -9   1       40.71       51.39      3.04 o 
   1  -9   1        7.44        1.72      3.20 o 
   2  -9   1       61.05       66.94      4.68 o 
   3  -9   1       42.09       42.57      4.18 o 
   4  -9   1       14.22       11.81      2.95 o 
   5  -9   1        1.97        1.97      2.95 o 
   6  -9   1      107.27      110.27      6.89 o 
  -5  -8   1       13.12       11.07      4.43 o 
  -4  -8   1       10.65        9.60      3.69 o 
  -3  -8   1       10.78       15.75      3.20 o 
  -2  -8   1        5.99       10.58      2.95 o 
  -1  -8   1       45.57       48.23      4.18 o 
   0  -8   1        1.30        0.37      1.82 o 
   1  -8   1      144.72      155.12      5.91 o 
   2  -8   1       10.17       15.99      2.71 o 
   3  -8   1       22.26       22.64      3.20 o 
   4  -8   1        5.99        4.18      2.46 o 
   5  -8   1       50.37       53.40      4.68 o 
   6  -8   1       45.83       32.24      4.68 o 
   7  -8   1        7.88       12.79      3.69 o 
  -6  -7   1        0.07       -0.25      3.69 o 
  -5  -7   1        2.49        1.48      3.44 o 
  -4  -7   1        0.46        0.25      2.95 o 
  -3  -7   1        4.22        6.89      2.95 o 
  -2  -7   1       44.67       56.11      4.18 o 
  -1  -7   1       55.77       63.00      3.94 o 
   0  -7   1       44.22       48.42      2.34 o 
   1  -7   1        0.88       -0.25      1.97 o 
   2  -7   1      123.98      130.00      4.92 o 
   3  -7   1        2.31        4.18      1.97 o 
   4  -7   1       38.66       39.37      3.45 o 
   5  -7   1       88.70       90.09      5.17 o 
   6  -7   1       24.48       18.70      3.69 o 
   7  -7   1       29.59       20.92      3.69 o 
   8  -7   1        5.47        4.92      3.94 o 
  -7  -6   1       26.04       38.88      5.17 o 
  -6  -6   1        1.50        5.41      2.95 o 
  -5  -6   1        0.20       -2.71      2.95 o 
  -4  -6   1        1.99       -0.25      2.46 o 
  -3  -6   1      164.27      187.40      6.40 o 
  -2  -6   1       29.32       43.80      3.20 o 
  -1  -6   1      122.55      161.28      4.92 o 
   0  -6   1       21.58       27.81      3.69 o 
   1  -6   1      214.21      212.64      5.67 o 
   2  -6   1      125.28      145.53      4.92 o 
   3  -6   1       25.27       23.13      2.46 o 
   4  -6   1       40.88       44.54      3.20 o 
   5  -6   1       45.38       51.43      3.94 o 
   6  -6   1        7.38        2.21      2.71 o 
   7  -6   1       26.63       30.51      3.69 o 
   8  -6   1       64.82       66.69      5.17 o 
  -7  -5   1        6.69       12.06      3.69 o 
  -6  -5   1      211.13      253.17      8.37 o 
  -5  -5   1        0.43        2.46      2.46 o 
  -4  -5   1       39.01       50.94      3.45 o 
  -3  -5   1      174.13      182.51      5.66 o 
  -2  -5   1       84.64       84.69      3.69 o 
  -1  -5   1      170.79      199.79      4.93 o 
   0  -5   1      320.17      321.55      4.19 o 
   1  -5   1      340.39      408.05      6.66 o 
   2  -5   1     1175.62     1284.56     12.16 o 
   3  -5   1        2.95        0.00      1.97 o 
   4  -5   1       54.35       52.18      3.20 o 
   5  -5   1      195.45      173.65      6.16 o 
   6  -5   1      240.55      232.30      7.64 o 
   7  -5   1       35.00       35.19      3.69 o 
   8  -5   1       42.16       48.23      4.18 o 
   9  -5   1        0.34        0.00      3.44 o 
  -8  -4   1        1.46       -3.94      3.94 o 
  -7  -4   1      145.50      209.27      8.12 o 
  -6  -4   1        0.64       -0.98      2.71 o 
  -5  -4   1        0.84        4.43      2.21 o 
  -4  -4   1       42.55       55.62      3.20 o 
  -3  -4   1     1191.01     1552.72     13.89 o 
  -2  -4   1       10.84       17.96      1.97 o 
  -1  -4   1      587.42      679.25      7.92 o 
   0  -4   1       89.52       97.95      2.17 o 
   1  -4   1     2304.73     2525.73     14.59 o 
   2  -4   1      407.73      457.32      6.67 o 
   3  -4   1     1327.23     1403.90     12.43 o 
   4  -4   1      451.24      447.70      7.90 o 
   5  -4   1      321.35      319.97      7.40 o 
   6  -4   1       24.71       30.27      3.69 o 
   7  -4   1      148.74      165.21      6.65 o 
   8  -4   1        6.76        9.84      2.71 o 
   9  -4   1        0.01        2.71      3.44 o 
  -8  -3   1        6.99       11.56      3.69 o 
  -7  -3   1      167.45      194.77      7.39 o 
  -6  -3   1       25.38       22.39      3.20 o 
  -5  -3   1        5.58        2.71      1.97 o 
  -4  -3   1      413.66      505.33      8.14 o 
  -3  -3   1       14.02       12.80      1.97 o 
  -2  -3   1       11.82        5.17      0.98 o 
  -1  -3   1      159.58      206.81      3.70 o 
   0  -3   1     1086.31     1253.63      6.17 o 
   1  -3   1      807.37      865.48      7.45 o 
   2  -3   1     1051.13     1173.81      9.45 o 
   3  -3   1      110.84      128.31      3.69 o 
   4  -3   1      496.97      445.00      7.41 o 
   5  -3   1       11.73       14.76      2.46 o 
   6  -3   1       54.48       57.59      4.18 o 
   7  -3   1      201.06      197.27      7.39 o 
   8  -3   1        1.41        2.95      2.46 o 
   9  -3   1       15.62       13.53      3.69 o 
  -9  -2   1        6.28        7.14      3.69 o 
  -8  -2   1        7.30        7.38      3.69 o 
  -7  -2   1       85.31       83.69      5.17 o 
  -6  -2   1        3.10        1.23      2.21 o 
  -5  -2   1       73.81       72.86      3.69 o 
  -4  -2   1      388.31      496.01      7.40 o 
  -3  -2   1       34.24       39.38      1.97 o 
  -2  -2   1        1.70        0.49      0.98 o 
  -1  -2   1     2325.75     2264.12     10.46 o 
   0  -2   1     1628.20     1844.84     13.68 o 
   1  -2   1      382.05      422.63      4.46 o 
   2  -2   1        6.43        4.68      0.74 o 
   3  -2   1     1041.63     1084.42      9.69 o 
   4  -2   1        0.38        0.98      1.48 o 
   5  -2   1      484.17      501.54      8.64 o 
   6  -2   1       60.16       63.25      4.18 o 
   7  -2   1        3.81        8.86      2.71 o 
   8  -2   1        0.07        0.74      2.46 o 
   9  -2   1        0.87        3.20      2.71 o 
  -9  -1   1        3.22        8.37      2.71 o 
  -8  -1   1       47.20       63.98      4.68 o 
  -7  -1   1        2.16       -2.71      2.71 o 
  -6  -1   1       11.95       12.30      2.46 o 
  -5  -1   1      101.31      123.60      4.43 o 
  -4  -1   1     1840.86     2431.60     15.49 o 
  -3  -1   1      135.96      167.06      3.70 o 
  -2  -1   1     1344.97     1462.36      8.54 o 
  -1  -1   1      510.62      378.77      3.49 o 
   0  -1   1       48.75       50.78      0.99 o 
   1  -1   1      389.87      418.84      3.97 o 
   2  -1   1       25.21       28.55      1.48 o 
   3  -1   1      613.24      687.08      7.43 o 
   4  -1   1      201.14      176.45      4.44 o 
   5  -1   1       74.19      103.14      4.18 o 
   6  -1   1      362.37      370.06      8.38 o 
   7  -1   1        8.49       10.58      2.95 o 
   8  -1   1       14.63       13.04      2.95 o 
   9  -1   1        3.42        3.94      3.44 o 
  -9   0   1       35.09       39.86      4.68 o 
  -8   0   1        1.00        2.46      2.71 o 
  -7   0   1        8.14        8.86      2.71 o 
  -6   0   1        9.54       18.70      2.21 o 
  -5   0   1      680.90      844.31     10.38 o 
  -4   0   1      782.67     1136.46     10.41 o 
  -3   0   1       52.08       65.24      2.22 o 
  -2   0   1        6.88        8.37      0.74 o 
  -1   0   1      440.39      506.48      3.49 o 
   0   0   1     1540.43     1450.06     37.60 o 
   1   0   1     8052.64     8870.02     76.29 o 
   2   0   1        4.30        5.17      0.74 o 
   3   0   1     1662.54     1835.83     12.26 o 
   4   0   1      317.51      383.55      6.66 o 
   5   0   1      302.36      404.05      7.64 o 
   6   0   1       52.66       59.80      3.94 o 
   7   0   1      115.60      121.86      5.66 o 
   8   0   1       12.93       11.81      3.20 o 
   9   0   1       78.00       78.02      6.40 o 
  -9   1   1        0.17       -0.49      3.20 o 
  -8   1   1      140.17      154.61      6.65 o 
  -7   1   1       77.55       81.47      4.68 o 
  -6   1   1      188.13      185.72      5.67 o 
  -5   1   1       77.10       96.01      3.69 o 
  -4   1   1     1983.38     2308.02     14.78 o 
  -3   1   1        3.27        9.35      0.98 o 
  -2   1   1      583.82      552.25      4.97 o 
  -1   1   1      615.50      605.25      4.25 o 
   0   1   1      136.95      115.60      1.22 o 
   1   1   1     1786.06     1670.97      8.39 o 
   2   1   1      559.62      548.11      5.95 o 
   3   1   1       80.23       92.58      2.95 o 
   4   1   1      435.96      541.82      8.15 o 
   5   1   1        1.62        5.17      1.97 o 
   6   1   1      131.84      149.70      5.66 o 
   7   1   1       65.31       81.71      5.17 o 
   8   1   1       22.40       20.92      3.94 o 
   9   1   1        0.50        1.97      3.69 o 
  -9   2   1      176.16      174.82      7.88 o 
  -8   2   1        0.26        2.46      2.46 o 
  -7   2   1       94.14       79.26      4.68 o 
  -6   2   1      113.13      116.70      4.43 o 
  -5   2   1      395.80      487.79      7.90 o 
  -4   2   1      614.42      734.41      8.66 o 
  -3   2   1     1542.01     1504.14     10.51 o 
  -2   2   1       51.27       52.94      1.97 o 
  -1   2   1    10819.22    10777.27     96.78 o 
   0   2   1        3.04        1.85      1.11 o 
   1   2   1      185.16      120.62      2.71 o 
   2   2   1       10.78       22.15      1.72 o 
   3   2   1      198.78      273.56      5.42 o 
   4   2   1      349.93      459.98      7.89 o 
   5   2   1      241.03      298.87      7.15 o 
   6   2   1       14.63       20.42      3.20 o 
   7   2   1        1.44        0.00      2.71 o 
   8   2   1        2.08        2.95      3.20 o 
  -9   3   1       25.03       26.33      3.94 o 
  -8   3   1        1.16       -1.23      2.46 o 
  -7   3   1       14.59        7.87      2.71 o 
  -6   3   1      489.81      454.51      8.88 o 
  -5   3   1       86.23      123.34      4.19 o 
  -4   3   1       31.87       28.30      2.21 o 
  -3   3   1      171.01      161.67      3.70 o 
  -2   3   1       22.54       23.87      1.48 o 
  -1   3   1       61.87       80.02      2.46 o 
   0   3   1        0.63       -0.37      0.70 o 
   1   3   1      317.17      274.52      4.69 o 
   2   3   1      695.80      544.40      7.18 o 
   3   3   1       81.12      100.69      3.69 o 
   4   3   1      466.41      545.11      9.13 o 
   5   3   1       63.53       71.62      4.18 o 
   6   3   1       19.59       25.59      3.44 o 
   7   3   1        1.66        5.17      2.95 o 
   8   3   1        6.06        9.10      4.18 o 
  -9   4   1        4.39        3.44      2.95 o 
  -8   4   1        3.60        2.95      2.71 o 
  -7   4   1       15.02       18.95      3.69 o 
  -6   4   1      152.93      160.31      5.66 o 
  -5   4   1      173.09      167.74      5.17 o 
  -4   4   1       11.26        9.35      1.72 o 
  -3   4   1      880.83      829.82      9.17 o 
  -2   4   1       14.12       12.06      1.48 o 
  -1   4   1       55.21       59.82      2.46 o 
   0   4   1      175.86      152.27      4.81 o 
   1   4   1      599.50      450.60      6.68 o 
   2   4   1        1.60        6.89      1.48 o 
   3   4   1        2.28        2.95      1.72 o 
   4   4   1      157.82      174.35      5.66 o 
   5   4   1       79.92       92.06      4.68 o 
   6   4   1        8.65       13.78      3.44 o 
   7   4   1        3.19        0.74      3.20 o 
  -9   5   1        2.40        3.69      3.20 o 
  -8   5   1        6.05        5.17      2.71 o 
  -7   5   1      181.46      179.27      6.90 o 
  -6   5   1       55.21       55.62      4.18 o 
  -5   5   1        2.40        5.90      1.72 o 
  -4   5   1      218.51      189.97      5.42 o 
  -3   5   1      148.51      158.62      4.68 o 
  -2   5   1      817.06      801.22      9.41 o 
  -1   5   1      370.80      365.70      6.42 o 
   0   5   1      593.53      531.77     22.62 o 
   1   5   1       18.53       18.21      1.97 o 
   2   5   1       26.19       24.61      2.46 o 
   3   5   1        0.00       -2.46      2.46 o 
   4   5   1      157.17      141.59      5.91 o 
   5   5   1        4.20        2.95      2.71 o 
   6   5   1        0.70        3.20      2.71 o 
   7   5   1       57.68       68.41      6.15 o 
  -9   6   1        0.43       -3.44      3.44 o 
  -8   6   1        1.10        0.98      2.46 o 
  -7   6   1      181.40      185.91      7.14 o 
  -6   6   1       13.75       14.27      2.95 o 
  -5   6   1        8.63       12.79      2.46 o 
  -4   6   1      240.13      222.24      6.41 o 
  -3   6   1      702.33      707.30     10.38 o 
  -2   6   1      106.80      100.45      4.19 o 
  -1   6   1      556.93      581.33      9.14 o 
   0   6   1       61.18       55.16      2.09 o 
   1   6   1      237.59      200.57      5.67 o 
   2   6   1       12.34        5.66      2.71 o 
   3   6   1      141.90      129.51      5.42 o 
   4   6   1        9.95        7.38      3.20 o 
   5   6   1        2.52       -0.25      3.20 o 
   6   6   1        0.02        0.00      3.20 o 
  -8   7   1       26.59       22.64      4.18 o 
  -7   7   1       59.89       54.14      4.68 o 
  -6   7   1      295.08      264.36      8.38 o 
  -5   7   1        0.17        2.21      2.46 o 
  -4   7   1       56.93       57.34      3.94 o 
  -3   7   1        0.03       -2.21      2.21 o 
  -2   7   1      128.36      144.28      5.42 o 
  -1   7   1      109.64      115.46      4.92 o 
   0   7   1      105.68       93.48      3.04 o 
   1   7   1       29.60       30.76      2.95 o 
   2   7   1        3.00        2.46      2.71 o 
   3   7   1       26.32       20.42      3.44 o 
   4   7   1       28.99       36.42      4.18 o 
   5   7   1        1.96       -0.74      3.44 o 
   6   7   1       28.11       32.48      4.92 o 
  -8   8   1       61.41       70.14      5.91 o 
  -7   8   1       16.21       16.98      3.94 o 
  -6   8   1       41.18       32.48      4.68 o 
  -5   8   1       41.12       41.83      4.43 o 
  -4   8   1       49.53       46.02      3.94 o 
  -3   8   1       42.98       39.87      3.69 o 
  -2   8   1       14.76       18.45      2.71 o 
  -1   8   1       65.61       76.54      4.43 o 
   0   8   1       14.01       14.66      1.82 o 
   1   8   1        0.41       -1.23      2.95 o 
   2   8   1        4.69        4.18      2.95 o 
   3   8   1       37.41       42.82      4.43 o 
   4   8   1        0.00       -3.20      3.20 o 
   5   8   1        0.29        3.44      3.44 o 
  -7   9   1       12.95        7.14      3.69 o 
  -6   9   1        8.94        8.12      3.69 o 
  -5   9   1       35.11       39.62      4.43 o 
  -4   9   1       11.44        9.35      2.95 o 
  -3   9   1        0.21        3.94      2.46 o 
  -2   9   1       21.14       20.18      3.44 o 
  -1   9   1        0.01        2.46      2.46 o 
   0   9   1       21.54       21.04      4.80 o 
   1   9   1       25.40       24.36      3.69 o 
   2   9   1        4.52       -1.48      3.69 o 
   3   9   1        0.84       -0.98      3.69 o 
  -6  10   1        7.17        8.12      3.69 o 
  -5  10   1       15.81       16.73      4.18 o 
  -4  10   1        5.56        6.15      2.95 o 
  -3  10   1        0.56       -2.95      2.95 o 
  -2  10   1        3.22        5.41      3.20 o 
  -1  10   1       61.09       66.94      5.41 o 
   0  10   1        0.11        3.21      2.17 o 
   1  10   1        1.59        0.49      3.69 o 
   2  10   1        5.94        9.84      3.94 o 
  -3  11   1        5.11        5.17      3.69 o 
  -2  11   1       12.04       19.93      4.43 o 
  -1  11   1        0.00       -0.49      3.69 o 
   0 -11   2        6.88        3.47      3.08 o 
   1 -11   2       15.36       14.27      4.43 o 
   2 -11   2       10.72       11.32      3.94 o 
  -3 -10   2        2.71        8.61      3.44 o 
  -2 -10   2        2.64       -0.25      3.44 o 
  -1 -10   2       19.20       20.67      3.94 o 
   0 -10   2       12.31       15.64      2.72 o 
   1 -10   2        0.97       -0.49      3.44 o 
   2 -10   2      154.23      167.41      7.63 o 
   3 -10   2        7.19        5.66      3.44 o 
   4 -10   2        5.56        4.18      3.44 o 
   5 -10   2        4.54        5.41      3.44 o 
  -4  -9   2       12.27       13.29      4.43 o 
  -3  -9   2        2.45        1.23      3.44 o 
  -2  -9   2      128.46      162.97      7.39 o 
  -1  -9   2        2.48       -0.25      3.44 o 
   0  -9   2       18.36       20.22      2.61 o 
   1  -9   2      350.86      375.08     10.10 o 
   2  -9   2       89.70       88.61      5.66 o 
   3  -9   2       55.27       52.17      4.68 o 
   4  -9   2       50.93       39.13      4.68 o 
   5  -9   2        2.64        4.43      3.20 o 
   6  -9   2       44.75       50.69      5.17 o 
  -5  -8   2       42.85       45.52      5.17 o 
  -4  -8   2       11.75       21.16      3.94 o 
  -3  -8   2       94.06      129.22      6.40 o 
  -2  -8   2      265.95      317.05      9.11 o 
  -1  -8   2        8.26       13.53      2.95 o 
   0  -8   2      193.80      200.11      7.51 o 
   1  -8   2      230.87      237.21      7.39 o 
   2  -8   2        3.07        2.71      2.71 o 
   3  -8   2       63.46       65.22      4.43 o 
   4  -8   2       18.08       17.22      3.20 o 
   5  -8   2        0.09       -2.71      2.71 o 
   6  -8   2        0.20       -2.46      3.20 o 
   7  -8   2        9.80        8.37      3.94 o 
  -6  -7   2       17.34       18.70      4.68 o 
  -5  -7   2       72.10       53.65      4.92 o 
  -4  -7   2        2.75        0.00      2.95 o 
  -3  -7   2      284.61      330.16      8.62 o 
  -2  -7   2        7.97        7.38      2.46 o 
  -1  -7   2       28.70       31.99      3.20 o 
   0  -7   2        1.56        3.81      1.39 o 
   1  -7   2       48.37       47.01      3.45 o 
   2  -7   2        0.21        2.21      1.72 o 
   3  -7   2       60.10       58.08      3.94 o 
   4  -7   2        0.07        0.00      2.21 o 
   5  -7   2       31.27       22.88      3.20 o 
   6  -7   2        9.29        7.14      2.95 o 
   7  -7   2       13.92       14.27      3.94 o 
  -7  -6   2       12.44       21.41      3.94 o 
  -6  -6   2        0.82        0.74      2.95 o 
  -5  -6   2       61.37       63.74      4.92 o 
  -4  -6   2      250.91      186.24      6.65 o 
  -3  -6   2       54.56       67.43      4.18 o 
  -2  -6   2        3.45        4.43      2.21 o 
  -1  -6   2       21.57       22.88      2.46 o 
   0  -6   2      697.81      755.97     19.16 o 
   1  -6   2        9.95       11.32      1.97 o 
   2  -6   2      152.05      156.88      5.17 o 
   3  -6   2      136.68      138.39      4.92 o 
   4  -6   2       29.76       27.56      2.71 o 
   5  -6   2      321.23      323.82      8.38 o 
   6  -6   2        9.60       10.09      2.71 o 
   7  -6   2       22.61       20.18      3.69 o 
   8  -6   2       15.98       21.16      3.94 o 
  -8  -5   2        7.04        7.63      3.69 o 
  -7  -5   2        4.05        3.44      3.44 o 
  -6  -5   2       27.77       21.90      3.44 o 
  -5  -5   2      210.39      200.49      6.90 o 
  -4  -5   2       29.79       25.10      2.95 o 
  -3  -5   2       17.16       14.27      2.46 o 
  -2  -5   2      981.87     1345.77     13.13 o 
  -1  -5   2       56.07       67.44      3.20 o 
   0  -5   2      104.11      120.78      2.83 o 
   1  -5   2       80.70      101.18      3.45 o 
   2  -5   2      252.26      280.75      6.16 o 
   3  -5   2      343.78      387.90      7.40 o 
   4  -5   2      206.76      180.82      5.67 o 
   5  -5   2      122.78      100.45      4.68 o 
   6  -5   2      466.16      454.48     10.36 o 
   7  -5   2        9.92       13.78      2.95 o 
   8  -5   2        7.17        6.64      3.20 o 
  -8  -4   2       44.03       54.63      4.68 o 
  -7  -4   2      100.22      127.75      6.65 o 
  -6  -4   2       10.88       22.14      3.44 o 
  -5  -4   2        2.04        2.95      1.97 o 
  -4  -4   2      546.55      493.77      8.39 o 
  -3  -4   2       91.24       58.10      3.20 o 
  -2  -4   2      271.40      246.33      5.18 o 
  -1  -4   2        2.67        5.41      1.48 o 
   0  -4   2      202.81      209.18      5.42 o 
   1  -4   2      415.89      476.40      6.67 o 
   2  -4   2     1207.13     1193.59     11.18 o 
   3  -4   2      566.53      587.28      8.65 o 
   4  -4   2      263.35      261.00      6.16 o 
   5  -4   2       81.69       77.54      4.18 o 
   6  -4   2      545.19      563.51     11.10 o 
   7  -4   2       10.54       11.07      2.95 o 
   8  -4   2        0.01        1.23      2.71 o 
  -9  -3   2       37.84       34.70      5.41 o 
  -8  -3   2       42.95       56.11      5.17 o 
  -7  -3   2      332.65      395.76     10.10 o 
  -6  -3   2        0.15        1.23      2.71 o 
  -5  -3   2      452.38      508.96      8.88 o 
  -4  -3   2       29.98       27.81      2.46 o 
  -3  -3   2      526.39      456.90      6.92 o 
  -2  -3   2       43.58       40.86      2.22 o 
  -1  -3   2     1816.05     1959.81     11.80 o 
   0  -3   2      590.69      680.20      4.73 o 
   1  -3   2      101.80      104.68      2.96 o 
   2  -3   2      129.20      106.67      3.20 o 
   3  -3   2       36.05       24.36      2.21 o 
   4  -3   2       80.62       79.27      3.45 o 
   5  -3   2      684.91      642.57     10.38 o 
   6  -3   2       84.45       80.00      4.92 o 
   7  -3   2        2.03        2.71      2.95 o 
   8  -3   2        2.56        5.17      2.71 o 
   9  -3   2       48.33       50.94      5.17 o 
  -9  -2   2        1.37        6.40      2.71 o 
  -8  -2   2       79.81       94.27      5.66 o 
  -7  -2   2       67.77       76.30      4.68 o 
  -6  -2   2      350.87      406.76      8.63 o 
  -5  -2   2       19.05       23.62      2.46 o 
  -4  -2   2      149.16      185.48      4.68 o 
  -3  -2   2      138.27      160.88      3.94 o 
  -2  -2   2     1506.55     1129.07      8.77 o 
  -1  -2   2      132.32      139.03      2.71 o 
   0  -2   2      733.56      792.62     12.32 o 
   1  -2   2        0.21        2.71      0.74 o 
   2  -2   2      899.60      935.47      8.45 o 
   3  -2   2       81.73      105.63      3.45 o 
   4  -2   2       82.63       82.47      3.45 o 
   5  -2   2       59.04       69.41      3.69 o 
   6  -2   2      602.94      620.04     11.11 o 
   7  -2   2      115.90      123.58      5.91 o 
   8  -2   2        6.06        5.41      2.46 o 
   9  -2   2        4.37       -0.25      3.69 o 
  -9  -1   2       23.72       33.96      4.43 o 
  -8  -1   2      161.65      158.07      6.89 o 
  -7  -1   2       85.36       97.97      4.92 o 
  -6  -1   2       52.56       52.18      3.45 o 
  -5  -1   2      255.29      302.18      6.41 o 
  -4  -1   2      465.80      527.88      7.16 o 
  -3  -1   2     1106.00     1186.76      9.21 o 
  -2  -1   2      206.45      188.54      3.21 o 
  -1  -1   2     2188.26     2155.47      9.23 o 
   0  -1   2      793.21      844.47      7.13 o 
   1  -1   2       30.90       24.62      1.23 o 
   2  -1   2       48.38       54.41      2.22 o 
   3  -1   2       83.01       90.86      2.95 o 
   4  -1   2        4.36        5.17      1.48 o 
   5  -1   2      709.49      714.67     10.63 o 
   6  -1   2      477.72      495.31      9.87 o 
   7  -1   2       90.03       96.49      5.42 o 
   8  -1   2        0.12       -0.98      2.46 o 
   9  -1   2        9.04       16.98      3.44 o 
  -9   0   2        2.12        5.17      2.95 o 
  -8   0   2        5.17        7.14      2.71 o 
  -7   0   2        1.15       -1.48      2.46 o 
  -6   0   2      424.97      517.53      8.88 o 
  -5   0   2       25.60       33.47      2.46 o 
  -4   0   2      742.60      931.33      9.41 o 
  -3   0   2      498.32      656.85      6.68 o 
  -2   0   2       67.92       70.45      1.97 o 
  -1   0   2      446.24      475.76      3.98 o 
   0   0   2      826.64      811.19     19.55 o 
   1   0   2     6896.00     6918.88     78.54 o 
   2   0   2      622.88      637.96      6.69 o 
   3   0   2      101.69      106.39      3.45 o 
   4   0   2      205.67      194.66      5.17 o 
   5   0   2       18.02       16.49      2.46 o 
   6   0   2       23.82       25.34      3.44 o 
   7   0   2       35.04       33.71      4.18 o 
   8   0   2        2.32       -0.74      2.95 o 
 -10   1   2       13.63       19.19      3.94 o 
  -9   1   2       29.23       37.16      4.18 o 
  -8   1   2        2.53       -1.23      2.71 o 
  -7   1   2      196.25      209.35      6.40 o 
  -6   1   2       48.79       50.94      3.20 o 
  -5   1   2      452.09      508.54      7.90 o 
  -4   1   2        1.48        1.72      1.23 o 
  -3   1   2      348.83      409.87      5.19 o 
  -2   1   2      719.48      750.60      5.97 o 
  -1   1   2     1602.98     1589.47      7.87 o 
   0   1   2       61.51       50.77      1.23 o 
   1   1   2     7298.72     6548.67     81.80 o 
   2   1   2        0.13       -0.25      0.98 o 
   3   1   2       65.04       77.05      2.95 o 
   4   1   2      142.50      147.03      4.68 o 
   5   1   2       69.23       81.23      4.18 o 
   6   1   2        1.63        0.98      2.46 o 
   7   1   2        2.86        1.48      2.95 o 
   8   1   2       27.60       36.66      4.68 o 
 -10   2   2      110.56      128.98      7.38 o 
  -9   2   2       11.86       12.30      2.95 o 
  -8   2   2       88.79       84.43      5.17 o 
  -7   2   2       74.39       71.13      4.43 o 
  -6   2   2       41.20       41.59      2.95 o 
  -5   2   2      162.93      231.06      5.67 o 
  -4   2   2       71.75       84.44      3.20 o 
  -3   2   2      276.89      294.91      4.69 o 
  -2   2   2      807.50      851.88      6.96 o 
  -1   2   2     2668.83     2453.96     11.26 o 
   0   2   2    44139.70    39423.01    225.10 o 
   1   2   2       75.26       51.22      2.22 o 
   2   2   2        5.18        2.46      0.98 o 
   3   2   2        3.90        6.64      1.48 o 
   4   2   2      198.60      267.29      6.41 o 
   5   2   2       86.30      116.92      4.92 o 
   6   2   2        1.06       -1.23      2.46 o 
   7   2   2        6.98       12.79      3.44 o 
   8   2   2       50.41       69.89      5.66 o 
 -10   3   2        1.09       -3.94      3.94 o 
  -9   3   2        0.16       -3.20      3.20 o 
  -8   3   2       32.40       29.77      3.69 o 
  -7   3   2       22.31       29.53      3.20 o 
  -6   3   2      111.06      110.54      4.68 o 
  -5   3   2        3.97        6.64      1.97 o 
  -4   3   2       10.33        6.15      1.72 o 
  -3   3   2     1075.74     1092.48      9.94 o 
  -2   3   2       52.98       51.45      2.22 o 
  -1   3   2      580.05      511.00      5.94 o 
   0   3   2        3.04        1.36      1.48 o 
   1   3   2       42.44       31.75      1.97 o 
   2   3   2        0.04        0.00      1.48 o 
   3   3   2      138.49      111.56      4.19 o 
   4   3   2       14.65       10.83      2.46 o 
   5   3   2        2.02        0.25      2.46 o 
   6   3   2        0.49       -1.97      2.71 o 
   7   3   2       26.92       26.82      4.68 o 
   8   3   2        5.45        4.18      4.43 o 
  -9   4   2        0.28       -0.25      2.71 o 
  -8   4   2        4.58        9.60      2.46 o 
  -7   4   2      159.89      157.10      5.91 o 
  -6   4   2       97.93       97.73      4.68 o 
  -5   4   2       57.20       58.58      3.20 o 
  -4   4   2     1034.83     1006.77     11.16 o 
  -3   4   2       16.76       22.39      1.97 o 
  -2   4   2      107.78      103.93      3.20 o 
  -1   4   2      416.28      363.81      5.93 o 
   0   4   2       76.85       42.51      1.74 o 
   1   4   2       21.26       24.12      2.21 o 
   2   4   2        6.19        6.15      1.48 o 
   3   4   2       38.42       32.73      2.95 o 
   4   4   2      147.15      172.37      5.91 o 
   5   4   2        0.17       -1.23      2.46 o 
   6   4   2       18.39       25.59      3.69 o 
   7   4   2        1.39        1.23      3.20 o 
  -9   5   2       23.91       26.08      3.44 o 
  -8   5   2       28.51       32.97      3.94 o 
  -7   5   2      470.06      440.43     10.11 o 
  -6   5   2      313.10      276.27      7.89 o 
  -5   5   2      202.93      176.38      5.67 o 
  -4   5   2        4.02        1.48      1.97 o 
  -3   5   2        5.16        6.64      1.48 o 
  -2   5   2       61.51       51.69      2.95 o 
  -1   5   2       84.53       73.12      3.45 o 
   0   5   2       52.18       53.96      3.32 o 
   1   5   2       37.81       41.10      2.95 o 
   2   5   2        1.73        1.97      1.48 o 
   3   5   2      230.18      197.33      6.16 o 
   4   5   2       63.44       58.08      4.43 o 
   5   5   2        0.62        0.98      2.71 o 
   6   5   2        3.05        7.38      3.20 o 
   7   5   2        7.76        7.14      4.43 o 
  -9   6   2        7.60        4.67      3.69 o 
  -8   6   2       32.47       30.76      4.18 o 
  -7   6   2       52.65       42.08      4.43 o 
  -6   6   2      153.47      146.75      5.91 o 
  -5   6   2       43.61       44.54      3.94 o 
  -4   6   2      212.90      186.49      5.91 o 
  -3   6   2       69.24      161.22      5.17 o 
  -2   6   2      165.49      154.43      5.17 o 
  -1   6   2       15.31       23.87      2.46 o 
   0   6   2        3.28        3.94      1.39 o 
   1   6   2        1.63        3.20      1.97 o 
   2   6   2      117.72      100.69      4.92 o 
   3   6   2       41.32       29.28      3.94 o 
   4   6   2       44.78       44.54      4.43 o 
   5   6   2        1.25        1.97      2.71 o 
   6   6   2       18.18       23.87      4.68 o 
  -8   7   2       45.47       43.80      4.68 o 
  -7   7   2       20.67       15.99      4.18 o 
  -6   7   2       26.38       28.30      3.44 o 
  -5   7   2      532.15      503.76     10.61 o 
  -4   7   2      197.52      195.81      6.65 o 
  -3   7   2        4.16        2.95      2.21 o 
  -2   7   2        9.34        8.61      2.46 o 
  -1   7   2      146.24      133.96      5.17 o 
   0   7   2       21.70       19.75      2.46 o 
   1   7   2       34.70       23.87      2.95 o 
   2   7   2        1.69        0.25      2.71 o 
   3   7   2      116.22      118.41      5.91 o 
   4   7   2        0.03       -0.25      2.95 o 
   5   7   2       27.32       34.20      4.68 o 
  -8   8   2       19.31       18.95      3.94 o 
  -7   8   2        1.00        2.46      3.44 o 
  -6   8   2      104.70       98.46      6.15 o 
  -5   8   2      131.51      116.45      6.15 o 
  -4   8   2       15.45       15.26      3.20 o 
  -3   8   2      122.34      129.25      5.66 o 
  -2   8   2      145.05      154.13      6.40 o 
  -1   8   2        3.00        3.69      2.71 o 
   0   8   2        3.29        3.81      1.74 o 
   1   8   2        6.75        5.91      2.71 o 
   2   8   2       18.99       13.78      3.94 o 
   3   8   2        9.95       14.76      3.44 o 
   4   8   2        6.55       12.79      3.69 o 
  -7   9   2        2.76        2.95      3.69 o 
  -6   9   2       40.20       45.03      4.43 o 
  -5   9   2        0.32       -3.20      3.20 o 
  -4   9   2       37.41       37.65      4.18 o 
  -3   9   2        5.61        5.66      2.95 o 
  -2   9   2       46.67       46.26      4.18 o 
  -1   9   2       22.11       23.13      3.44 o 
   0   9   2        0.83       -0.37      2.00 o 
   1   9   2        0.01        1.23      2.95 o 
   2   9   2       32.90       31.25      4.43 o 
   3   9   2        5.22        4.92      3.69 o 
  -6  10   2        7.29        8.37      3.94 o 
  -5  10   2       10.05       15.25      3.69 o 
  -4  10   2        2.03        3.44      2.95 o 
  -3  10   2        1.34       -3.20      3.20 o 
  -2  10   2       30.33       31.25      4.68 o 
  -1  10   2        0.78       -1.23      3.44 o 
   0  10   2       14.43       12.78      3.69 o 
   1  10   2        1.89        6.40      3.20 o 
  -3  11   2        8.29       12.79      3.69 o 
  -2  11   2        1.18       -3.69      3.69 o 
  -3 -10   3       29.84       39.37      5.17 o 
  -2 -10   3       14.39       21.16      4.43 o 
  -1 -10   3        3.64        1.23      3.69 o 
   0 -10   3      104.72      113.18      7.63 o 
   1 -10   3        1.65        6.64      2.71 o 
   2 -10   3       48.82       56.60      4.92 o 
   3 -10   3       10.40       10.09      3.69 o 
   4 -10   3        1.47        0.25      3.69 o 
  -4  -9   3       36.19       40.36      5.17 o 
  -3  -9   3       39.69       36.91      4.92 o 
  -2  -9   3        0.53        1.48      3.20 o 
  -1  -9   3      226.22      256.63      8.62 o 
   0  -9   3        2.01       -2.34      2.34 o 
   1  -9   3        0.20       -0.98      2.95 o 
   2  -9   3        6.50       10.58      3.44 o 
   3  -9   3      113.47       99.69      5.91 o 
   4  -9   3        5.86        7.14      2.71 o 
   5  -9   3        0.49        0.25      2.95 o 
   6  -9   3        0.65        0.00      2.95 o 
  -5  -8   3       10.70       13.53      4.18 o 
  -4  -8   3        3.48        6.40      3.20 o 
  -3  -8   3        1.64       -1.23      2.95 o 
  -2  -8   3        2.11        3.94      3.44 o 
  -1  -8   3      413.52      476.56     10.35 o 
   0  -8   3        5.57        4.31      1.91 o 
   1  -8   3      100.13      120.62      5.66 o 
   2  -8   3      131.74      122.36      5.91 o 
   3  -8   3       45.40       51.43      4.18 o 
   4  -8   3       16.41       14.52      3.44 o 
   5  -8   3        0.02       -3.20      3.20 o 
   6  -8   3       21.53       26.57      4.43 o 
  -6  -7   3        7.00        4.92      3.69 o 
  -5  -7   3        0.02        0.74      2.95 o 
  -4  -7   3      221.51      185.95      7.14 o 
  -3  -7   3       18.96       20.92      3.20 o 
  -2  -7   3       81.88       94.27      4.92 o 
  -1  -7   3       21.43       20.92      3.44 o 
   0  -7   3      156.86      178.07      5.29 o 
   1  -7   3       20.93       14.76      2.71 o 
   2  -7   3      122.11      122.36      5.17 o 
   3  -7   3      152.75      144.29      5.91 o 
   4  -7   3        0.16        1.48      2.21 o 
   5  -7   3        2.73        3.20      2.46 o 
   6  -7   3      120.02      106.59      5.91 o 
   7  -7   3       22.32       14.52      4.43 o 
  -7  -6   3        2.95       -0.49      3.69 o 
  -6  -6   3      150.00      136.89      6.65 o 
  -5  -6   3      151.10      113.26      5.91 o 
  -4  -6   3       38.72       25.59      3.45 o 
  -3  -6   3        1.41        2.46      2.21 o 
  -2  -6   3        0.86        2.71      2.21 o 
  -1  -6   3      297.26      315.02      6.90 o 
   0  -6   3       40.12       45.47      4.43 o 
   1  -6   3       96.73      112.51      4.43 o 
   2  -6   3       15.70       18.95      2.46 o 
   3  -6   3      146.97      141.59      5.17 o 
   4  -6   3        0.06       -2.21      2.21 o 
   5  -6   3       95.20       85.91      4.68 o 
   6  -6   3       72.88       60.54      4.92 o 
   7  -6   3       43.22       43.56      4.43 o 
  -8  -5   3       14.18       14.52      4.18 o 
  -7  -5   3        1.29       -0.25      2.95 o 
  -6  -5   3        0.41       -0.74      2.71 o 
  -5  -5   3        0.07       -0.25      2.95 o 
  -4  -5   3        1.75        2.21      2.21 o 
  -3  -5   3       49.21       37.16      2.95 o 
  -2  -5   3       84.24       80.75      3.69 o 
  -1  -5   3       71.94       86.90      3.45 o 
   0  -5   3       15.60       18.83      1.39 o 
   1  -5   3        0.09        1.72      1.23 o 
   2  -5   3      211.37      196.13      5.17 o 
   3  -5   3       54.41       54.64      3.45 o 
   4  -5   3       32.91       30.51      2.95 o 
   5  -5   3       70.49       55.13      3.94 o 
   6  -5   3        6.85        6.64      3.20 o 
   7  -5   3       15.00       16.73      3.20 o 
   8  -5   3       14.09       12.30      4.18 o 
  -8  -4   3        8.03        8.12      3.44 o 
  -7  -4   3       65.32       85.89      5.17 o 
  -6  -4   3       27.23       37.65      3.69 o 
  -5  -4   3       36.92       40.85      3.20 o 
  -4  -4   3       47.78       60.05      3.45 o 
  -3  -4   3      162.09      117.25      3.94 o 
  -2  -4   3      173.65      135.50      3.94 o 
  -1  -4   3     1076.32     1249.57     11.17 o 
   0  -4   3       23.12       31.39      1.39 o 
   1  -4   3      357.74      318.83      5.68 o 
   2  -4   3      414.33      514.61      7.65 o 
   3  -4   3       14.95        9.10      1.97 o 
   4  -4   3        6.44       10.83      1.97 o 
   5  -4   3       10.10        6.15      2.46 o 
   6  -4   3       28.69       28.05      3.69 o 
   7  -4   3        9.09        7.38      2.95 o 
   8  -4   3       24.63       32.23      4.18 o 
  -9  -3   3        0.09        2.21      3.44 o 
  -8  -3   3        0.06       -0.98      3.20 o 
  -7  -3   3        3.27        8.12      3.20 o 
  -6  -3   3      703.71      787.56     12.10 o 
  -5  -3   3        7.67        2.21      1.97 o 
  -4  -3   3        8.27        9.35      1.72 o 
  -3  -3   3      704.92      606.47      8.17 o 
  -2  -3   3      981.50      833.21      8.69 o 
  -1  -3   3      724.42      784.72      7.93 o 
   0  -3   3      244.89      274.16      8.02 o 
   1  -3   3      341.23      379.91      5.68 o 
   2  -3   3     2568.72     2882.56     17.10 o 
   3  -3   3        3.39        3.20      1.72 o 
   4  -3   3       58.85       54.39      3.45 o 
   5  -3   3      557.70      524.47      9.87 o 
   6  -3   3       50.32       44.79      4.43 o 
   7  -3   3        4.19        5.90      2.46 o 
   8  -3   3       26.46       31.25      3.94 o 
  -9  -2   3        9.41       11.07      3.69 o 
  -8  -2   3       14.04       22.39      3.69 o 
  -7  -2   3      230.62      328.59      8.62 o 
  -6  -2   3        0.28       -2.21      2.21 o 
  -5  -2   3       92.65      108.57      3.94 o 
  -4  -2   3       51.17       59.56      2.95 o 
  -3  -2   3     3533.38     3135.67     16.51 o 
  -2  -2   3        2.23        4.43      0.98 o 
  -1  -2   3      508.69      546.22      5.94 o 
   0  -2   3       42.96       57.90      3.94 o 
   1  -2   3     2836.16     3026.36     14.72 o 
   2  -2   3      798.02      912.72      8.92 o 
   3  -2   3      720.17      781.14      9.40 o 
   4  -2   3      147.82      156.63      4.93 o 
   5  -2   3      506.41      518.43      9.62 o 
   6  -2   3       22.12       28.30      3.69 o 
   7  -2   3       67.88       66.94      4.92 o 
   8  -2   3        7.53       11.32      3.20 o 
  -9  -1   3        2.27        4.92      2.71 o 
  -8  -1   3        9.09        7.38      3.20 o 
  -7  -1   3      203.02      223.39      7.14 o 
  -6  -1   3      180.18      188.17      5.66 o 
  -5  -1   3        2.09        0.49      1.48 o 
  -4  -1   3      228.15      208.55      4.68 o 
  -3  -1   3       17.56       18.95      1.48 o 
  -2  -1   3      325.80      325.89      4.45 o 
  -1  -1   3      334.41      346.43      4.20 o 
   0  -1   3      782.52      828.10      4.75 o 
   1  -1   3      182.12      196.53      3.70 o 
   2  -1   3      111.37      119.95      3.45 o 
   3  -1   3        0.93        0.98      1.23 o 
   4  -1   3      337.84      329.70      6.90 o 
   5  -1   3       64.07       74.08      4.18 o 
   6  -1   3       15.08       16.73      3.44 o 
   7  -1   3       88.82       89.84      5.41 o 
   8  -1   3        5.99        6.89      3.20 o 
 -10   0   3        0.41       -0.25      3.44 o 
  -9   0   3        2.54       -2.71      3.20 o 
  -8   0   3        4.43        2.46      2.71 o 
  -7   0   3      325.70      337.16      8.13 o 
  -6   0   3       12.78       16.73      2.46 o 
  -5   0   3        1.42        1.23      1.48 o 
  -4   0   3      281.95      327.80      5.67 o 
  -3   0   3      127.65      116.29      2.96 o 
  -2   0   3       49.33       67.71      1.97 o 
  -1   0   3     2936.47     3155.42     12.36 o 
   0   0   3     1039.33      956.53     21.25 o 
   1   0   3     1001.72      920.18      7.72 o 
   2   0   3       11.42       14.27      1.48 o 
   3   0   3      244.39      246.76      5.18 o 
   4   0   3       15.05       24.11      2.46 o 
   5   0   3      394.97      432.52      8.88 o 
   6   0   3        6.67        5.91      2.95 o 
   7   0   3        0.07       -1.23      2.95 o 
   8   0   3        1.10        0.74      2.95 o 
 -10   1   3        4.98        5.17      3.44 o 
  -9   1   3        3.00        6.40      2.95 o 
  -8   1   3       64.92       68.91      4.43 o 
  -7   1   3       10.13       13.29      2.21 o 
  -6   1   3        1.23        6.15      1.72 o 
  -5   1   3       80.94       91.58      3.69 o 
  -4   1   3     2386.50     2880.89     16.58 o 
  -3   1   3      120.34      132.05      3.20 o 
  -2   1   3       71.96       76.10      2.22 o 
  -1   1   3      119.95      124.72      2.71 o 
   0   1   3        0.25        1.11      0.70 o 
   1   1   3       28.19       28.80      1.97 o 
   2   1   3       23.67       29.04      1.97 o 
   3   1   3      290.88      287.02      5.92 o 
   4   1   3      242.50      226.46      5.91 o 
   5   1   3        9.31       15.26      2.71 o 
   6   1   3      115.02      130.72      5.91 o 
   7   1   3        0.03       -2.95      2.95 o 
   8   1   3       14.02       18.70      3.94 o 
 -10   2   3        4.37        3.20      3.69 o 
  -9   2   3       20.10       24.85      3.44 o 
  -8   2   3        6.83       11.07      2.71 o 
  -7   2   3       94.18       95.51      4.92 o 
  -6   2   3        1.64        9.10      1.97 o 
  -5   2   3      851.20      953.07     10.89 o 
  -4   2   3      515.09      682.81      8.40 o 
  -3   2   3      858.77      956.59      8.69 o 
  -2   2   3        5.44        4.67      0.98 o 
  -1   2   3      353.17      263.94      4.20 o 
   0   2   3     3355.04     2947.28    176.19 o 
   1   2   3      913.08      777.35      8.19 o 
   2   2   3        3.38        1.72      1.48 o 
   3   2   3      434.61      460.75      7.90 o 
   4   2   3       37.78       34.70      2.71 o 
   5   2   3       90.40      120.62      5.17 o 
   6   2   3        5.64        6.64      2.71 o 
   7   2   3       54.48       66.20      5.17 o 
   8   2   3       19.05       28.79      4.18 o 
 -10   3   3        0.00        1.72      3.69 o 
  -9   3   3        0.48        0.74      2.95 o 
  -8   3   3      314.71      329.69      9.12 o 
  -7   3   3       32.69       36.17      3.45 o 
  -6   3   3       42.78       31.50      2.95 o 
  -5   3   3      136.65      155.40      4.68 o 
  -4   3   3     1534.89     1590.07     13.45 o 
  -3   3   3      185.91      184.84      4.19 o 
  -2   3   3      233.12      180.52      3.95 o 
  -1   3   3       40.40       40.37      2.22 o 
   0   3   3      383.09      303.47     15.93 o 
   1   3   3      763.16      622.07      7.92 o 
   2   3   3      229.08      183.86      4.93 o 
   3   3   3       48.11       46.02      3.20 o 
   4   3   3        7.45        8.12      2.21 o 
   5   3   3        3.64       -2.46      2.95 o 
   6   3   3       31.54       37.16      3.94 o 
   7   3   3       24.85       31.74      4.68 o 
 -10   4   3       18.02       16.49      4.43 o 
  -9   4   3      165.69      162.50      7.14 o 
  -8   4   3       21.36       22.15      3.20 o 
  -7   4   3       15.66        9.60      2.71 o 
  -6   4   3      103.50       99.46      4.43 o 
  -5   4   3      194.08      188.45      5.67 o 
  -4   4   3      185.26      205.22      5.17 o 
  -3   4   3      207.11      223.52      5.18 o 
  -2   4   3      136.76      131.54      3.94 o 
  -1   4   3     3251.79     2997.00     17.19 o 
   0   4   3       71.45       64.27      7.39 o 
   1   4   3        8.33        4.18      1.97 o 
   2   4   3       16.13       23.87      2.46 o 
   3   4   3      172.55      184.22      5.66 o 
   4   4   3      118.76      128.76      5.42 o 
   5   4   3       31.54       36.66      3.94 o 
   6   4   3        6.06       -0.98      3.44 o 
   7   4   3        3.07        2.71      3.94 o 
  -9   5   3       31.04       27.31      3.94 o 
  -8   5   3        4.12        1.97      2.95 o 
  -7   5   3        4.64        1.72      2.71 o 
  -6   5   3      326.37      297.49      7.89 o 
  -5   5   3       13.14       13.78      2.46 o 
  -4   5   3        1.52        0.25      1.72 o 
  -3   5   3        0.17        2.46      1.48 o 
  -2   5   3       21.99       18.70      2.21 o 
  -1   5   3        0.05        0.00      1.72 o 
   0   5   3       57.22       39.38      2.09 o 
   1   5   3       79.03       69.66      3.69 o 
   2   5   3      190.15      156.41      5.42 o 
   3   5   3       35.70       26.33      3.20 o 
   4   5   3       66.56       54.88      4.43 o 
   5   5   3       19.83       17.22      3.20 o 
   6   5   3        8.20       15.01      3.44 o 
  -9   6   3        6.70       10.33      2.95 o 
  -8   6   3        8.57        3.69      3.44 o 
  -7   6   3        8.08        8.12      3.20 o 
  -6   6   3      128.87      122.11      5.66 o 
  -5   6   3       12.83       14.03      2.46 o 
  -4   6   3       10.54        6.64      2.21 o 
  -3   6   3      173.99      164.04      5.42 o 
  -2   6   3       27.99       21.41      2.46 o 
  -1   6   3       97.17       87.40      3.94 o 
   0   6   3        0.32       -0.25      1.85 o 
   1   6   3       94.78       76.80      4.18 o 
   2   6   3        0.01       -2.71      2.71 o 
   3   6   3        0.15        1.97      2.71 o 
   4   6   3       28.99       26.58      3.44 o 
   5   6   3       24.27       36.42      3.94 o 
   6   6   3        2.65       12.30      3.20 o 
  -8   7   3       27.82       21.16      3.94 o 
  -7   7   3       60.00       47.74      4.92 o 
  -6   7   3       20.29       21.65      3.94 o 
  -5   7   3        8.73        4.92      2.95 o 
  -4   7   3       14.27        9.60      2.95 o 
  -3   7   3       60.79       62.02      4.18 o 
  -2   7   3      267.70      253.55      6.90 o 
  -1   7   3       67.03       65.47      3.94 o 
   0   7   3      131.25      117.32      7.02 o 
   1   7   3        6.54       13.04      2.71 o 
   2   7   3       21.07       17.22      3.44 o 
   3   7   3        3.88       -1.97      2.95 o 
   4   7   3       19.91       15.99      4.18 o 
   5   7   3        1.54        2.21      3.94 o 
  -8   8   3        0.01       -2.95      3.20 o 
  -7   8   3      103.47      103.38      6.40 o 
  -6   8   3        1.88        2.46      2.95 o 
  -5   8   3       44.72       40.60      4.18 o 
  -4   8   3       26.63       28.79      3.69 o 
  -3   8   3      198.02      203.67      7.14 o 
  -2   8   3       30.74       38.39      3.69 o 
  -1   8   3       59.06       66.20      4.43 o 
   0   8   3       15.49       13.31      2.34 o 
   1   8   3       44.53       40.36      4.18 o 
   2   8   3        4.63       -1.48      3.20 o 
   3   8   3        2.60        2.46      3.20 o 
   4   8   3        1.30        5.41      3.44 o 
  -7   9   3       38.34       39.13      4.92 o 
  -6   9   3      131.21      121.12      7.14 o 
  -5   9   3       24.80       25.84      3.69 o 
  -4   9   3       29.94       37.40      4.18 o 
  -3   9   3        0.00       -1.23      2.46 o 
  -2   9   3        1.93        0.74      2.95 o 
  -1   9   3       21.99       19.68      3.69 o 
   0   9   3       13.13       14.15      2.44 o 
   1   9   3        5.76        7.87      2.95 o 
   2   9   3       12.57        9.35      4.67 o 
   3   9   3        4.55        2.21      3.69 o 
  -6  10   3       21.94       23.13      4.18 o 
  -5  10   3       10.88        2.71      4.18 o 
  -4  10   3       21.83       30.51      4.18 o 
  -3  10   3       12.46       12.06      3.69 o 
  -2  10   3        1.90        0.00      3.20 o 
  -1  10   3        8.54       14.02      3.69 o 
   0  10   3        5.89        8.37      2.26 o 
   1  10   3        1.19       -2.71      3.69 o 
  -2 -10   4       49.54       43.80      5.66 o 
  -1 -10   4        3.00        3.69      3.69 o 
   0 -10   4       30.59       34.56      4.06 o 
   1 -10   4        1.04        3.44      2.95 o 
   2 -10   4        8.64        7.63      3.69 o 
   3 -10   4       65.65       67.68      5.66 o 
   4 -10   4       31.52       35.19      4.92 o 
  -4  -9   4        0.02       -3.69      3.69 o 
  -3  -9   4       43.92       45.28      4.68 o 
  -2  -9   4        2.26       -2.95      3.44 o 
  -1  -9   4        6.86        3.44      3.20 o 
   0  -9   4       15.32       23.01      2.69 o 
   1  -9   4       41.37       43.06      4.43 o 
   2  -9   4       66.27       63.25      5.41 o 
   3  -9   4       20.43       22.64      3.69 o 
   4  -9   4        8.85        4.43      3.20 o 
   5  -9   4       42.16       38.63      5.17 o 
  -5  -8   4       33.35       30.27      3.94 o 
  -4  -8   4        6.03        4.18      3.44 o 
  -3  -8   4        1.69        0.74      2.95 o 
  -2  -8   4        4.59        0.00      2.95 o 
  -1  -8   4      213.02      216.49      7.63 o 
   0  -8   4        0.03        1.11      1.91 o 
   1  -8   4       30.91       32.24      3.94 o 
   2  -8   4      326.08      346.22      9.36 o 
   3  -8   4        0.02        1.48      2.71 o 
   4  -8   4        0.55        4.67      2.46 o 
   5  -8   4       10.36        8.37      3.20 o 
   6  -8   4        2.15        0.00      3.44 o 
  -6  -7   4        0.02        1.48      3.44 o 
  -5  -7   4       35.61       21.41      4.18 o 
  -4  -7   4       24.83       14.27      3.44 o 
  -3  -7   4        7.28        2.21      2.71 o 
  -2  -7   4      473.41      492.78     10.11 o 
  -1  -7   4      138.05      123.36      5.66 o 
   0  -7   4       19.50       21.25      2.07 o 
   1  -7   4      757.96      845.11     12.60 o 
   2  -7   4      387.14      416.39      9.37 o 
   3  -7   4       32.67       24.85      3.69 o 
   4  -7   4       70.00       64.48      4.43 o 
   5  -7   4       20.50       20.18      3.20 o 
   6  -7   4      107.29      112.00      6.65 o 
   7  -7   4        9.01        2.21      4.43 o 
  -7  -6   4        0.05        1.72      3.20 o 
  -6  -6   4        3.07       -1.97      3.69 o 
  -5  -6   4       81.34       50.46      4.43 o 
  -4  -6   4       48.22       52.91      3.94 o 
  -3  -6   4      155.78      143.81      5.42 o 
  -2  -6   4     1064.09     1068.90     13.37 o 
  -1  -6   4       52.61       65.71      3.69 o 
   0  -6   4      281.95      283.61      8.38 o 
   1  -6   4      483.29      523.84      9.38 o 
   2  -6   4       32.82       35.19      3.45 o 
   3  -6   4       51.62       55.37      3.45 o 
   4  -6   4       12.71       15.26      2.71 o 
   5  -6   4        0.83        1.72      2.71 o 
   6  -6   4        0.08        2.95      2.71 o 
   7  -6   4        0.30        1.23      3.20 o 
  -8  -5   4        0.16       -0.74      3.69 o 
  -7  -5   4       27.16       29.28      4.18 o 
  -6  -5   4       49.01       43.31      4.18 o 
  -5  -5   4      391.60      294.36      7.89 o 
  -4  -5   4        2.51       -1.23      2.46 o 
  -3  -5   4      480.32      389.13      7.90 o 
  -2  -5   4        1.54       -1.23      1.72 o 
  -1  -5   4        1.07       -1.72      1.72 o 
   0  -5   4       13.80       15.00      3.69 o 
   1  -5   4      223.12      254.29      5.91 o 
   2  -5   4       15.49       17.22      2.21 o 
   3  -5   4       22.45       15.75      2.46 o 
   4  -5   4        3.09        0.74      2.71 o 
   5  -5   4       38.45       31.50      3.69 o 
   6  -5   4       64.83       58.82      4.68 o 
   7  -5   4        1.39        5.90      2.71 o 
  -8  -4   4       59.10       73.34      5.41 o 
  -7  -4   4       41.09       57.09      4.43 o 
  -6  -4   4       47.08       47.74      3.94 o 
  -5  -4   4      166.69      144.56      5.42 o 
  -4  -4   4      547.05      437.69      8.15 o 
  -3  -4   4      254.35      241.04      5.67 o 
  -2  -4   4      135.20      123.88      3.94 o 
  -1  -4   4       18.14       18.46      1.97 o 
   0  -4   4     1064.88     1273.38     27.41 o 
   1  -4   4       56.51       42.34      2.71 o 
   2  -4   4      137.09      175.59      4.93 o 
   3  -4   4      173.78      190.15      5.42 o 
   4  -4   4      117.98      101.43      4.68 o 
   5  -4   4      379.47      384.81      9.12 o 
   6  -4   4       71.44       70.14      4.92 o 
   7  -4   4       32.85       41.83      4.18 o 
   8  -4   4       10.18        9.84      3.94 o 
  -9  -3   4        1.50        5.41      3.69 o 
  -8  -3   4       27.29       26.82      4.18 o 
  -7  -3   4       29.23       30.76      3.69 o 
  -6  -3   4      116.08       93.80      4.92 o 
  -5  -3   4      180.92      145.32      4.93 o 
  -4  -3   4       44.19       41.59      2.95 o 
  -3  -3   4       78.51       48.01      2.71 o 
  -2  -3   4     2049.58     2282.27     14.77 o 
  -1  -3   4      108.56      108.36      3.20 o 
   0  -3   4      334.87      394.69      7.40 o 
   1  -3   4       30.65       36.18      2.21 o 
   2  -3   4       10.29       15.26      1.97 o 
   3  -3   4      320.54      328.18      6.90 o 
   4  -3   4      152.21      132.24      4.93 o 
   5  -3   4      101.47       96.74      4.68 o 
   6  -3   4      308.05      309.47      8.87 o 
   7  -3   4       29.97       37.40      4.18 o 
   8  -3   4       13.31       19.44      3.69 o 
  -9  -2   4       24.73       24.11      4.18 o 
  -8  -2   4      134.75      150.91      6.65 o 
  -7  -2   4      251.98      310.89      8.38 o 
  -6  -2   4       68.79       71.87      3.94 o 
  -5  -2   4        0.85        0.25      1.48 o 
  -4  -2   4     1005.14     1033.42     10.91 o 
  -3  -2   4       19.50       16.98      1.97 o 
  -2  -2   4       91.54      131.99      3.45 o 
  -1  -2   4        6.55        1.97      1.23 o 
   0  -2   4      859.56      870.40     10.43 o 
   1  -2   4     1311.19     1464.45     11.46 o 
   2  -2   4      497.09      465.66      7.16 o 
   3  -2   4      454.25      500.06      8.15 o 
   4  -2   4      223.78      215.82      6.16 o 
   5  -2   4        0.20       -1.97      2.21 o 
   6  -2   4      250.67      265.05      8.38 o 
   7  -2   4        7.92       10.33      3.20 o 
   8  -2   4        0.11        0.98      2.95 o 
  -9  -1   4       56.52       49.96      5.17 o 
  -8  -1   4       18.12       25.59      3.44 o 
  -7  -1   4     1023.44     1110.58     14.84 o 
  -6  -1   4       61.20       60.79      3.94 o 
  -5  -1   4      722.57      747.45      9.64 o 
  -4  -1   4      187.75      201.56      4.68 o 
  -3  -1   4       91.95      110.32      3.20 o 
  -2  -1   4       86.96       97.52      2.96 o 
  -1  -1   4     1840.40     2009.38     11.81 o 
   0  -1   4      249.70      263.28      3.14 o 
   1  -1   4      705.51      705.14      7.68 o 
   2  -1   4      270.37      265.09      5.43 o 
   3  -1   4       21.85       13.29      2.21 o 
   4  -1   4        0.40        1.48      1.72 o 
   5  -1   4      183.73      182.00      6.16 o 
   6  -1   4       33.92       29.28      3.94 o 
   7  -1   4        2.30        4.18      2.71 o 
   8  -1   4        2.33        0.00      3.44 o 
 -10   0   4        3.28        8.37      3.44 o 
  -9   0   4        0.41        1.23      2.71 o 
  -8   0   4      110.87      151.15      6.40 o 
  -7   0   4      118.69      113.49      5.42 o 
  -6   0   4      370.05      386.16      7.89 o 
  -5   0   4       17.10       15.01      1.97 o 
  -4   0   4      793.19      990.23      9.91 o 
  -3   0   4       76.02      111.05      3.20 o 
  -2   0   4      919.90      986.46      8.21 o 
  -1   0   4      182.74      201.96      3.70 o 
   0   0   4      821.87      710.08     19.75 o 
   1   0   4       13.81       19.93      1.72 o 
   2   0   4      362.07      332.66      5.92 o 
   3   0   4       23.46       28.05      2.46 o 
   4   0   4      134.21      149.71      5.17 o 
   5   0   4       50.35       58.57      4.18 o 
   6   0   4      324.43      347.94      9.61 o 
   7   0   4       56.26       67.68      5.17 o 
   8   0   4        0.37        3.20      3.20 o 
 -10   1   4        1.71        4.67      3.20 o 
  -9   1   4       22.17       30.51      3.44 o 
  -8   1   4      148.14      146.00      6.16 o 
  -7   1   4       29.85       21.16      2.95 o 
  -6   1   4       40.30       41.59      2.95 o 
  -5   1   4      551.98      579.49      8.65 o 
  -4   1   4      559.05      628.39      8.16 o 
  -3   1   4      296.76      319.81      5.18 o 
  -2   1   4       30.13       34.46      1.72 o 
  -1   1   4      747.21      794.21      7.45 o 
   0   1   4      239.38      233.97      5.18 o 
   1   1   4       48.75       53.41      2.46 o 
   2   1   4       67.25       63.27      2.95 o 
   3   1   4       99.95       96.51      3.94 o 
   4   1   4       26.59       23.87      2.71 o 
   5   1   4      236.80      234.02      7.39 o 
   6   1   4      169.87      193.54      7.39 o 
   7   1   4       11.02       10.58      3.69 o 
 -10   2   4       36.47       47.49      5.17 o 
  -9   2   4        4.10        6.40      2.95 o 
  -8   2   4       12.62       19.19      2.95 o 
  -7   2   4        4.39        0.25      2.21 o 
  -6   2   4      425.66      437.60      8.39 o 
  -5   2   4       37.42       41.59      2.71 o 
  -4   2   4      288.49      341.32      6.17 o 
  -3   2   4      280.99      316.74      5.43 o 
  -2   2   4      202.77      188.36      3.94 o 
  -1   2   4       82.66       85.69      2.71 o 
   0   2   4      449.86      391.57     21.62 o 
   1   2   4     1831.60     1648.56     12.74 o 
   2   2   4      631.95      608.31      8.65 o 
   3   2   4       58.11       55.87      2.95 o 
   4   2   4        1.40       -0.74      2.21 o 
   5   2   4        0.27        2.71      2.71 o 
   6   2   4        8.28        0.25      3.44 o 
   7   2   4        2.00        7.38      3.20 o 
 -10   3   4       20.67       30.76      4.43 o 
  -9   3   4       56.98       61.28      5.17 o 
  -8   3   4        0.45        1.48      2.21 o 
  -7   3   4      106.87       99.21      4.92 o 
  -6   3   4       66.75       60.80      3.45 o 
  -5   3   4      533.81      515.56      8.40 o 
  -4   3   4        3.11        5.66      1.48 o 
  -3   3   4       42.21       30.27      2.22 o 
  -2   3   4       46.95       54.89      2.46 o 
  -1   3   4      635.81      633.19      7.67 o 
   0   3   4       15.75       14.20      1.39 o 
   1   3   4     2039.07     1670.79     13.74 o 
   2   3   4        2.32        3.20      1.72 o 
   3   3   4        1.03        1.48      1.97 o 
   4   3   4       33.70       28.30      3.45 o 
   5   3   4       37.75       51.18      4.18 o 
   6   3   4        0.00        0.98      2.95 o 
   7   3   4        0.02        0.74      2.95 o 
 -10   4   4      134.03      141.05      8.12 o 
  -9   4   4        6.41       10.09      2.95 o 
  -8   4   4       11.63       13.78      3.20 o 
  -7   4   4       21.27       15.75      2.95 o 
  -6   4   4       59.32       58.58      3.94 o 
  -5   4   4       66.13       82.70      3.94 o 
  -4   4   4        6.54       11.07      1.97 o 
  -3   4   4      102.24       90.61      3.69 o 
  -2   4   4      775.17      741.31      9.16 o 
  -1   4   4     1105.42     1072.17     11.17 o 
   0   4   4     4775.12     4075.43    339.76 o 
   1   4   4       48.56       35.69      2.95 o 
   2   4   4       11.48        6.64      2.46 o 
   3   4   4        0.25       -2.21      2.21 o 
   4   4   4       55.21       66.45      4.68 o 
   5   4   4       23.35       28.79      3.69 o 
   6   4   4        2.75        5.41      2.95 o 
  -9   5   4       10.31        4.92      3.44 o 
  -8   5   4        0.61       -0.74      2.95 o 
  -7   5   4        4.01        7.14      2.71 o 
  -6   5   4       88.55       86.89      4.43 o 
  -5   5   4       32.86       34.94      2.95 o 
  -4   5   4        2.63        3.44      1.97 o 
  -3   5   4      499.79      479.14      8.39 o 
  -2   5   4       43.23       39.38      2.95 o 
  -1   5   4       30.88       30.02      2.95 o 
   0   5   4       24.75       18.84      2.00 o 
   1   5   4       23.13       20.18      2.95 o 
   2   5   4       10.26        8.37      2.46 o 
   3   5   4        8.86        2.46      2.71 o 
   4   5   4        2.94        3.44      2.95 o 
   5   5   4        0.01        1.97      2.95 o 
   6   5   4        1.66        3.44      3.20 o 
  -9   6   4        4.05        7.38      3.20 o 
  -8   6   4        2.09        6.40      2.71 o 
  -7   6   4       92.92       74.83      5.42 o 
  -6   6   4       89.91       79.51      4.92 o 
  -5   6   4       17.05       17.22      2.71 o 
  -4   6   4      238.19      222.47      6.41 o 
  -3   6   4       10.48       10.83      2.46 o 
  -2   6   4      106.98       96.02      4.43 o 
  -1   6   4       26.42       26.33      2.71 o 
   0   6   4       16.96       15.35      2.00 o 
   1   6   4        2.51        2.21      2.46 o 
   2   6   4        6.08        8.12      2.46 o 
   3   6   4        7.63        3.94      2.95 o 
   4   6   4       16.84       18.45      4.18 o 
   5   6   4        1.24       -3.69      3.69 o 
  -8   7   4       23.64       16.98      4.18 o 
  -7   7   4      285.65      274.43      9.11 o 
  -6   7   4       71.16       73.10      4.92 o 
  -5   7   4       20.32       16.98      3.20 o 
  -4   7   4       13.06       12.30      2.71 o 
  -3   7   4        8.84        5.17      2.71 o 
  -2   7   4        3.87        4.92      1.97 o 
  -1   7   4        7.18        9.84      2.71 o 
   0   7   4        1.47        2.34      1.91 o 
   1   7   4        0.06        0.49      2.46 o 
   2   7   4        1.44       -0.98      3.20 o 
   3   7   4       32.16       42.57      4.18 o 
   4   7   4       14.37       14.27      3.69 o 
  -8   8   4       13.30        9.84      3.94 o 
  -7   8   4       21.60       25.10      4.18 o 
  -6   8   4       21.43       25.10      4.18 o 
  -5   8   4        9.79       17.47      3.20 o 
  -4   8   4      131.70      137.62      6.40 o 
  -3   8   4       35.95       40.36      3.94 o 
  -2   8   4       20.81       20.67      3.20 o 
  -1   8   4       15.65       14.76      3.44 o 
   0   8   4       13.54       12.72      3.32 o 
   1   8   4        2.15        0.00      2.95 o 
   2   8   4        9.41        9.10      3.44 o 
   3   8   4        6.76        1.97      3.69 o 
  -7   9   4       12.56       16.24      3.69 o 
  -6   9   4        9.40       11.56      3.69 o 
  -5   9   4      118.99      131.45      6.89 o 
  -4   9   4       67.31       66.70      5.66 o 
  -3   9   4        0.97        6.64      2.71 o 
  -2   9   4        2.52        2.21      2.95 o 
  -1   9   4       37.60       41.83      4.18 o 
   0   9   4        0.87        1.89      2.17 o 
   1   9   4        0.44       -3.69      3.69 o 
   2   9   4        0.25       -2.21      3.44 o 
  -5  10   4       25.92       19.93      4.92 o 
  -4  10   4        0.13        2.21      3.44 o 
  -3  10   4       28.68       23.87      4.68 o 
  -2  10   4        9.24        9.60      3.69 o 
  -1  10   4        2.47        0.25      3.44 o 
   0  10   4        1.24       -1.73      2.42 o 
  -2 -10   5       11.25       10.09      4.18 o 
  -1 -10   5       13.47       11.32      3.94 o 
   0 -10   5        2.02        9.84      2.44 o 
   1 -10   5       79.61      106.08      6.40 o 
   2 -10   5       26.54       31.25      4.68 o 
   3 -10   5        5.46       -3.20      4.43 o 
  -4  -9   5        0.38        4.92      3.20 o 
  -3  -9   5        0.63       -0.25      3.20 o 
  -2  -9   5       24.82       28.79      4.18 o 
  -1  -9   5        0.03       -1.97      2.95 o 
   0  -9   5        1.15        0.98      2.26 o 
   1  -9   5       21.75       28.79      3.69 o 
   2  -9   5        7.48        7.38      3.69 o 
   3  -9   5        0.60       -3.20      3.20 o 
   4  -9   5       20.26       26.82      3.94 o 
  -5  -8   5        1.63        5.17      3.20 o 
  -4  -8   5       13.95       12.06      3.69 o 
  -3  -8   5      152.61      144.77      6.65 o 
  -2  -8   5       51.42       60.54      4.92 o 
  -1  -8   5        4.36        5.66      2.95 o 
   0  -8   5      318.95      335.81      6.44 o 
   1  -8   5       11.79       13.53      3.44 o 
   2  -8   5      206.79      214.26      7.63 o 
   3  -8   5        1.25        0.98      2.71 o 
   4  -8   5        8.81       13.78      3.69 o 
   5  -8   5       11.43        9.60      3.69 o 
  -6  -7   5       19.29       19.68      3.94 o 
  -5  -7   5       17.28       14.27      3.69 o 
  -4  -7   5       97.57       80.00      5.42 o 
  -3  -7   5       73.39       59.07      4.43 o 
  -2  -7   5        0.01       -2.71      2.71 o 
  -1  -7   5      360.33      386.99      9.12 o 
   0  -7   5        0.74        1.83      1.97 o 
   1  -7   5       26.87       21.65      3.44 o 
   2  -7   5        3.23        0.49      3.44 o 
   3  -7   5      214.37      187.92      7.14 o 
   4  -7   5       26.39       19.69      3.20 o 
   5  -7   5       13.19       14.02      3.20 o 
   6  -7   5        5.30        8.61      2.71 o 
  -7  -6   5       41.62       35.19      4.43 o 
  -6  -6   5      100.67       65.23      5.17 o 
  -5  -6   5        2.75       -1.72      2.95 o 
  -4  -6   5       46.18       36.18      3.94 o 
  -3  -6   5       45.47       43.81      3.45 o 
  -2  -6   5      105.63       97.98      4.68 o 
  -1  -6   5      623.24      618.02     10.37 o 
   0  -6   5       27.85       30.47      2.17 o 
   1  -6   5      203.72      236.47      6.65 o 
   2  -6   5      138.47      136.41      5.42 o 
   3  -6   5       47.49       47.25      3.94 o 
   4  -6   5       62.17       67.68      4.43 o 
   5  -6   5        2.19       -1.48      2.46 o 
   6  -6   5        2.76        2.46      3.44 o 
  -8  -5   5       75.27       95.24      6.64 o 
  -7  -5   5       29.99       21.16      4.18 o 
  -6  -5   5        1.23        2.46      2.95 o 
  -5  -5   5        2.62        1.72      2.71 o 
  -4  -5   5      652.94      487.90      9.38 o 
  -3  -5   5       50.42       39.38      3.20 o 
  -2  -5   5        2.57        7.87      2.21 o 
  -1  -5   5      141.69      142.58      4.93 o 
   0  -5   5      357.69      358.42     11.96 o 
   1  -5   5        3.69        2.21      1.97 o 
   2  -5   5       90.35       85.42      4.18 o 
   3  -5   5      191.06      190.63      6.16 o 
   4  -5   5       42.23       37.90      3.45 o 
   5  -5   5       26.48       15.99      3.20 o 
   6  -5   5       82.28       72.61      5.41 o 
   7  -5   5       31.17       26.33      4.43 o 
  -8  -4   5        8.00       10.58      3.69 o 
  -7  -4   5        0.02        0.49      2.71 o 
  -6  -4   5      240.26      206.67      7.14 o 
  -5  -4   5      446.20      363.04      8.39 o 
  -4  -4   5       85.81       64.74      3.69 o 
  -3  -4   5       77.45       74.09      3.69 o 
  -2  -4   5        2.90        5.17      1.97 o 
  -1  -4   5      529.10      574.45      8.40 o 
   0  -4   5      171.58      177.50      5.91 o 
   1  -4   5        0.60        2.95      1.72 o 
   2  -4   5        3.54        2.21      1.72 o 
   3  -4   5      195.92      173.41      5.67 o 
   4  -4   5       17.46       20.42      2.71 o 
   5  -4   5       94.51       82.71      4.92 o 
   6  -4   5       24.37       20.18      3.69 o 
   7  -4   5       41.66       33.96      4.92 o 
  -9  -3   5        0.82        0.98      3.44 o 
  -8  -3   5       96.96       97.96      5.91 o 
  -7  -3   5        3.15        6.40      2.46 o 
  -6  -3   5       31.05       35.68      3.45 o 
  -5  -3   5       36.98       26.58      2.95 o 
  -4  -3   5       20.38       16.73      2.21 o 
  -3  -3   5       76.96       66.47      3.20 o 
  -2  -3   5        7.31       -1.72      1.72 o 
  -1  -3   5       12.41       15.26      1.72 o 
   0  -3   5       17.15       20.72     10.95 o 
   1  -3   5        3.61        1.48      1.48 o 
   2  -3   5      100.90       80.51      3.45 o 
   3  -3   5      133.69      147.99      4.92 o 
   4  -3   5        3.60        2.95      2.21 o 
   5  -3   5       15.74       13.04      3.20 o 
   6  -3   5        2.76        4.67      3.20 o 
   7  -3   5        0.04        0.74      2.71 o 
  -9  -2   5       76.20       95.25      6.15 o 
  -8  -2   5        5.81        3.20      2.46 o 
  -7  -2   5       87.42        3.20      2.71 o 
  -6  -2   5       72.72       -2.71      2.71 o 
  -5  -2   5      204.69       22.17      2.46 o 
  -4  -2   5      171.21        4.68      1.72 o 
  -3  -2   5        0.18        3.94      1.48 o 
   0  -2   5       39.76       30.84     17.72 o 
   1  -2   5      195.66      176.93      4.68 o 
   2  -2   5      369.77      429.73      7.40 o 
   3  -2   5      119.15      116.71      4.68 o 
   4  -2   5        3.48        3.94      2.21 o 
   5  -2   5        0.04        2.95      2.46 o 
   6  -2   5       90.21      100.42      5.66 o 
   7  -2   5        0.00        2.95      2.95 o 
  -9  -1   5        0.88        1.72      2.71 o 
  -8  -1   5        8.56       12.06      3.20 o 
  -7  -1   5        3.14        4.67      2.71 o 
  -6  -1   5      901.63      950.70     12.61 o 
  -5  -1   5       17.62       11.07      1.97 o 
  -4  -1   5        4.19        3.69      1.23 o 
  -3  -1   5      747.85      986.73      9.90 o 
  -2  -1   5     2150.11     2391.51     14.56 o 
  -1  -1   5      740.41      803.61      8.43 o 
   0  -1   5       47.93       45.79      1.57 o 
   1  -1   5      115.34       97.52      3.45 o 
   2  -1   5     1377.78     1408.29     12.92 o 
   3  -1   5        3.82        2.95      1.72 o 
   4  -1   5       42.50       43.07      3.20 o 
   5  -1   5      352.15      358.62      8.87 o 
   6  -1   5        0.12       -0.74      3.20 o 
   7  -1   5        0.30        5.17      2.95 o 
 -10   0   5        2.99        6.15      3.44 o 
  -9   0   5       43.95       -3.45      3.45 o 
  -8   0   5       33.48        2.21      2.71 o 
  -7   0   5       82.66        1.97      3.20 o 
  -6   0   5        6.71       -0.74      1.97 o 
  -4   0   5       11.01        0.74      1.23 o 
  -3   0   5     2072.65     2369.63     15.03 o 
  -2   0   5        4.54        5.66      1.23 o 
  -1   0   5       37.40       40.36      2.22 o 
   0   0   5        0.08       -0.37      1.11 o 
   1   0   5     1130.99     1120.52     10.68 o 
   2   0   5      498.63      483.23      7.90 o 
   3   0   5       39.91       38.39      2.71 o 
   4   0   5        1.74        1.97      2.21 o 
   5   0   5      214.94      215.26      7.64 o 
   6   0   5       19.24       22.88      3.94 o 
   7   0   5       20.99       21.41      4.18 o 
 -10   1   5      130.64       22.65      4.68 o 
  -9   1   5        3.80       -1.48      2.71 o 
  -8   1   5      106.37       96.74      5.42 o 
  -7   1   5       98.13       95.76      4.68 o 
  -6   1   5      404.47      374.89      7.89 o 
  -5   1   5        3.83        5.91      1.72 o 
  -4   1   5        9.58        3.69      1.48 o 
  -3   1   5        0.29        1.23      0.98 o 
  -2   1   5      435.90      377.99      5.93 o 
  -1   1   5        9.68        9.35      1.48 o 
   0   1   5      255.29      196.77     15.17 o 
   1   1   5        0.88        0.49      1.23 o 
   2   1   5       13.86       12.80      2.21 o 
   3   1   5        7.65        5.66      1.97 o 
   4   1   5      105.60      104.87      4.92 o 
   5   1   5       62.04       69.16      4.68 o 
   6   1   5        0.29        7.63      3.20 o 
   7   1   5       17.91       17.22      4.18 o 
 -10   2   5        0.91        4.43      3.20 o 
  -9   2   5        0.75        4.67      2.71 o 
  -8   2   5        4.18        3.69      2.71 o 
  -7   2   5      312.37      297.95      7.89 o 
  -6   2   5       35.46       40.60      2.95 o 
  -5   2   5       28.06       29.78      2.46 o 
  -4   2   5       19.13       22.15      2.21 o 
  -3   2   5      167.29      153.25      4.19 o 
  -2   2   5       67.93       69.92      2.71 o 
  -1   2   5      503.66      514.51      7.17 o 
   0   2   5       58.79       34.87      1.65 o 
   1   2   5      215.66      156.73      4.68 o 
   2   2   5       13.60       16.49      2.21 o 
   3   2   5       20.65       24.36      2.46 o 
   4   2   5        9.26       14.76      2.71 o 
   5   2   5      150.02      163.48      6.89 o 
   6   2   5        0.00        0.98      3.20 o 
   7   2   5        0.93        3.69      3.20 o 
 -10   3   5       22.18       26.57      4.18 o 
  -9   3   5        0.04       -2.71      2.71 o 
  -8   3   5       17.14       20.42      2.95 o 
  -7   3   5        1.27        0.98      2.21 o 
  -6   3   5       42.72       43.56      3.45 o 
  -5   3   5       65.73       76.30      3.69 o 
  -4   3   5      919.26      945.98     11.14 o 
  -3   3   5       32.18       53.16      2.71 o 
  -2   3   5      128.47      111.57      3.69 o 
  -1   3   5       32.75       39.38      2.46 o 
   0   3   5        0.11        2.58      1.22 o 
   1   3   5      113.33       95.78      4.19 o 
   2   3   5        0.01       -0.25      1.72 o 
   3   3   5       30.88       30.02      2.95 o 
   4   3   5       77.95       72.36      4.92 o 
   5   3   5        0.00        0.98      2.95 o 
   6   3   5       15.08       15.99      3.94 o 
 -10   4   5        0.06        2.95      3.44 o 
  -9   4   5        3.08        9.10      2.95 o 
  -8   4   5       23.23       24.11      3.44 o 
  -7   4   5      194.83      187.66      6.90 o 
  -6   4   5        0.11       -0.25      2.21 o 
  -5   4   5      389.60      376.58      7.89 o 
  -4   4   5       89.58      101.92      4.19 o 
  -3   4   5      560.09      561.16      8.89 o 
  -2   4   5        0.04        0.00      1.72 o 
  -1   4   5      145.95      127.33      4.19 o 
   0   4   5     1155.48     1035.10    104.62 o 
   1   4   5        4.39       -2.46      2.71 o 
   2   4   5        1.02        5.17      2.21 o 
   3   4   5       57.72       62.51      4.18 o 
   4   4   5        0.94       -2.71      2.95 o 
   5   4   5       15.09       15.50      3.44 o 
   6   4   5        0.27       -3.20      3.20 o 
  -9   5   5        0.77        1.48      2.71 o 
  -8   5   5      251.66      235.97      8.37 o 
  -7   5   5        0.63       -2.21      2.71 o 
  -6   5   5        5.70        7.14      2.71 o 
  -5   5   5       51.62       53.16      3.45 o 
  -4   5   5      351.70      335.56      7.64 o 
  -3   5   5       54.94       43.81      3.20 o 
  -2   5   5       23.78       22.39      2.46 o 
  -1   5   5        3.15        2.46      2.21 o 
   0   5   5      124.38      106.36      7.63 o 
   1   5   5      159.40      137.16      5.42 o 
   2   5   5       43.67       42.08      3.94 o 
   3   5   5        6.38        7.14      2.71 o 
   4   5   5        4.17        6.40      2.95 o 
   5   5   5        3.22        2.21      3.20 o 
  -9   6   5       58.24       48.97      5.17 o 
  -8   6   5       23.89       19.44      3.69 o 
  -7   6   5        0.79       -2.95      2.95 o 
  -6   6   5       52.08       39.38      4.18 o 
  -5   6   5       44.30       39.87      3.94 o 
  -4   6   5       21.93       24.36      2.95 o 
  -3   6   5        0.46       -1.97      2.21 o 
  -2   6   5       49.69       46.27      3.45 o 
  -1   6   5      526.04      498.69      9.62 o 
   0   6   5       28.00       28.95      3.45 o 
   1   6   5        4.64        6.40      2.71 o 
   2   6   5       12.70       11.56      2.95 o 
   3   6   5       47.58       50.20      4.68 o 
   4   6   5       29.78       25.84      4.18 o 
  -8   7   5        6.28        1.23      3.69 o 
  -7   7   5        1.20        4.43      2.95 o 
  -6   7   5      108.85       95.26      5.91 o 
  -5   7   5        0.38        4.92      1.97 o 
  -4   7   5        4.59        5.91      2.71 o 
  -3   7   5        9.75       11.32      2.95 o 
  -2   7   5       10.09        9.60      2.95 o 
  -1   7   5        2.84       -0.25      2.71 o 
   0   7   5       52.58       48.45      9.97 o 
   1   7   5       14.25       12.79      3.44 o 
   2   7   5       26.98       30.76      3.69 o 
   3   7   5        9.77        4.18      3.20 o 
   4   7   5        8.07       -1.23      3.94 o 
  -8   8   5        5.09        2.21      3.20 o 
  -7   8   5        0.39       -3.69      3.69 o 
  -6   8   5       61.07       63.00      5.17 o 
  -5   8   5        1.66        5.41      2.71 o 
  -4   8   5        0.68       -0.74      2.46 o 
  -3   8   5        3.85        6.89      3.20 o 
  -2   8   5       12.35        7.38      3.20 o 
  -1   8   5       21.95       18.21      3.69 o 
   0   8   5        1.59       -0.45      3.81 o 
   1   8   5        9.22       14.27      2.95 o 
   2   8   5        0.00        8.37      2.95 o 
   3   8   5        0.02        5.41      3.44 o 
  -7   9   5        7.05        5.41      4.18 o 
  -6   9   5        3.78        7.63      3.44 o 
  -5   9   5       11.34        4.92      4.18 o 
  -4   9   5        6.21        6.40      3.20 o 
  -3   9   5       12.57       16.24      3.44 o 
  -2   9   5       45.62       50.94      4.92 o 
  -1   9   5        6.40        8.37      3.20 o 
   0   9   5       15.49       17.41      5.04 o 
   1   9   5        2.55        3.94      3.69 o 
  -5  10   5       41.83       57.09      5.66 o 
  -4  10   5        0.07        0.00      3.69 o 
  -3  10   5       38.89       39.62      5.17 o 
  -2  10   5        7.78        7.38      3.94 o 
  -1  10   5        2.29        0.25      3.20 o 
  -1 -10   6        0.76        2.95      3.44 o 
   0 -10   6       38.02       39.17      3.65 o 
   1 -10   6       50.62       55.37      5.91 o 
  -4  -9   6       42.15       42.57      5.17 o 
  -3  -9   6       45.34       41.83      5.17 o 
  -2  -9   6        0.28       -0.98      3.20 o 
  -1  -9   6       11.10        8.86      3.44 o 
   0  -9   6        1.14       -0.03      2.34 o 
   1  -9   6       23.64       27.80      4.18 o 
   2  -9   6        1.26        4.18      3.20 o 
   3  -9   6        4.64        6.40      3.44 o 
  -5  -8   6       15.15       13.78      3.69 o 
  -4  -8   6       28.97       32.73      4.18 o 
  -3  -8   6        5.49        8.61      3.44 o 
  -2  -8   6      115.44      106.59      5.66 o 
  -1  -8   6        4.57        4.92      2.95 o 
   0  -8   6       84.13       84.76      5.91 o 
   1  -8   6        0.36       -1.48      2.95 o 
   2  -8   6       14.73       14.27      3.44 o 
   3  -8   6      112.76      106.59      6.15 o 
   4  -8   6       85.29       82.45      5.91 o 
   5  -8   6        1.88       -3.44      3.44 o 
  -6  -7   6        6.13        7.38      3.44 o 
  -5  -7   6      108.04       90.09      5.66 o 
  -4  -7   6       12.86       10.58      3.44 o 
  -3  -7   6       25.65       25.34      3.69 o 
  -2  -7   6        1.58        6.89      2.46 o 
  -1  -7   6       84.40       78.27      4.92 o 
   0  -7   6        1.62        1.70      2.34 o 
   1  -7   6       88.70      106.83      5.17 o 
   2  -7   6      105.46      107.33      5.66 o 
   3  -7   6       21.20       22.39      3.94 o 
   4  -7   6        0.35       -0.49      2.71 o 
   5  -7   6       39.85       30.51      4.43 o 
  -7  -6   6        0.05       -2.21      2.95 o 
  -6  -6   6       59.05       46.02      4.18 o 
  -5  -6   6       87.75       68.18      4.68 o 
  -4  -6   6       96.08       76.06      4.92 o 
  -3  -6   6        0.31       -0.25      2.21 o 
  -2  -6   6        1.50        0.25      2.21 o 
  -1  -6   6      778.21      798.29     12.11 o 
   0  -6   6      114.73      126.37      6.40 o 
   1  -6   6      156.10      159.81      6.16 o 
   2  -6   6      321.26      342.05      8.87 o 
   3  -6   6       20.09       21.41      3.44 o 
   4  -6   6        3.47        4.43      2.71 o 
   5  -6   6        8.00        3.20      3.20 o 
   6  -6   6        4.31        3.20      3.44 o 
  -8  -5   6        7.07        5.41      3.94 o 
  -7  -5   6        6.13       -2.95      3.20 o 
  -6  -5   6        4.00        3.94      2.95 o 
  -5  -5   6      112.82       90.35      4.92 o 
  -4  -5   6       54.82       36.92      3.69 o 
  -3  -5   6        3.02        5.90      2.21 o 
  -2  -5   6      767.85      792.32     11.37 o 
  -1  -5   6      465.46      450.51      8.64 o 
   0  -5   6        0.05        0.33      1.30 o 
   1  -5   6      869.44      925.74     12.61 o 
   2  -5   6      626.27      601.38     10.86 o 
   3  -5   6        1.71        0.25      2.46 o 
   4  -5   6       27.13       17.47      2.95 o 
   5  -5   6       27.09       29.77      3.69 o 
   6  -5   6       96.29      114.70      6.15 o 
  -8  -4   6        7.36       10.58      3.44 o 
  -7  -4   6        4.71        3.44      3.20 o 
  -6  -4   6        0.31        1.48      2.71 o 
  -5  -4   6       42.87       27.07      3.45 o 
  -4  -4   6       23.86       23.38      3.20 o 
  -3  -4   6       70.27       63.01      3.69 o 
  -2  -4   6     1684.56     1774.88     15.92 o 
  -1  -4   6      177.74      186.71      5.42 o 
   0  -4   6      102.24       96.72      2.83 o 
   1  -4   6      392.42      439.25      8.39 o 
   2  -4   6      100.89      107.58      4.68 o 
   3  -4   6        8.66        6.40      2.46 o 
   4  -4   6        0.24        0.25      2.21 o 
   5  -4   6        1.94        1.72      2.95 o 
   6  -4   6        0.10        1.97      3.20 o 
   7  -4   6       11.12       12.79      4.18 o 
  -9  -3   6       30.29       41.34      4.68 o 
  -8  -3   6        0.52       -3.20      3.20 o 
  -7  -3   6       20.68       19.68      3.20 o 
  -6  -3   6       89.87       95.01      4.68 o 
  -5  -3   6      979.95      838.17     12.12 o 
  -4  -3   6        0.56       -0.25      1.72 o 
  -3  -3   6      361.33      348.98      6.91 o 
  -2  -3   6       34.76       43.81      2.95 o 
  -1  -3   6      178.33      173.19      4.68 o 
   0  -3   6        4.53        4.39      1.23 o 
   1  -3   6      257.31      278.00      6.41 o 
   2  -3   6       59.27       53.66      3.20 o 
   3  -3   6        1.62        1.23      1.72 o 
   4  -3   6        5.00        5.91      2.71 o 
   5  -3   6       34.09       33.71      3.94 o 
   6  -3   6       81.59       84.17      5.41 o 
   7  -3   6        2.84        5.66      2.95 o 
  -9  -2   6        1.50       -2.46      2.95 o 
  -8  -2   6       77.36       93.03      5.41 o 
  -7  -2   6       70.35       78.02      4.43 o 
  -6  -2   6      160.31      144.30      5.42 o 
  -5  -2   6      374.52      364.95      7.64 o 
  -4  -2   6      469.82      476.08      8.14 o 
  -3  -2   6      252.82      314.27      6.16 o 
  -2  -2   6      451.44      472.29      7.41 o 
  -1  -2   6       21.18       21.90      1.97 o 
   0  -2   6      497.20      557.60     11.36 o 
   1  -2   6      110.48       93.57      3.94 o 
   2  -2   6       83.59       98.22      3.94 o 
   3  -2   6       24.13       23.62      2.71 o 
   4  -2   6       95.37       90.34      4.92 o 
   5  -2   6      155.37      164.23      6.65 o 
   6  -2   6       67.13       63.25      5.17 o 
   7  -2   6       18.53       15.50      3.94 o 
  -9  -1   6        9.40        6.64      3.44 o 
  -8  -1   6       35.69       30.27      3.69 o 
  -7  -1   6       40.30       33.47      3.20 o 
  -6  -1   6      309.58      290.09      7.39 o 
  -5  -1   6        1.91        1.48      1.97 o 
  -4  -1   6       38.65       42.33      2.71 o 
  -3  -1   6       25.61       20.92      1.97 o 
  -2  -1   6     1045.73     1252.48     11.66 o 
  -1  -1   6       79.47       93.31      3.45 o 
   0  -1   6      287.56      290.60      5.67 o 
   1  -1   6       18.08       13.78      1.72 o 
   2  -1   6      101.39      116.70      4.43 o 
   3  -1   6       89.68       84.19      4.43 o 
   4  -1   6       63.33       66.70      4.18 o 
   5  -1   6       25.94       23.38      3.44 o 
   6  -1   6       69.00       60.30      5.17 o 
   7  -1   6       20.05       21.16      3.94 o 
 -10   0   6       37.23       30.02      4.43 o 
  -9   0   6       23.41       23.13      4.18 o 
  -8   0   6      196.86      215.23      7.39 o 
  -7   0   6      250.75      316.32      8.38 o 
  -6   0   6      506.11      538.66      9.62 o 
  -5   0   6        6.32        3.94      1.97 o 
  -4   0   6      696.63      752.43      9.89 o 
  -3   0   6       74.34       73.85      3.20 o 
  -2   0   6        4.41        6.89      1.72 o 
  -1   0   6        4.70        6.40      1.72 o 
   0   0   6      607.09      578.90     27.19 o 
   1   0   6      779.79      697.68      9.40 o 
   2   0   6       27.13       23.38      2.46 o 
   3   0   6      179.76      184.22      5.91 o 
   4   0   6       82.14       83.20      4.68 o 
   5   0   6       12.72       15.50      3.44 o 
   6   0   6       48.76       55.86      5.17 o 
   7   0   6        3.03        1.97      3.94 o 
 -10   1   6       15.79       13.53      3.69 o 
  -9   1   6       16.92       12.30      3.94 o 
  -8   1   6        0.11        3.44      2.71 o 
  -7   1   6     1092.11     1126.32     14.85 o 
  -6   1   6      155.12      161.30      5.42 o 
  -5   1   6      521.04      541.13      8.89 o 
  -4   1   6      178.19      178.11      4.68 o 
  -3   1   6       83.80       87.89      3.45 o 
  -2   1   6       49.11       63.50      2.95 o 
  -1   1   6      394.75      368.00      6.42 o 
   0   1   6        8.90       16.37      1.48 o 
   1   1   6      356.28      372.92      7.15 o 
   2   1   6       73.84       70.64      3.69 o 
   3   1   6       13.24       12.55      2.71 o 
   4   1   6       13.80        7.38      2.95 o 
   5   1   6       21.08       17.72      3.69 o 
   6   1   6        1.94       -1.97      3.69 o 
 -10   2   6        2.70        0.49      3.69 o 
  -9   2   6        2.56        1.72      2.95 o 
  -8   2   6       57.61       66.20      4.68 o 
  -7   2   6       45.87       42.82      3.69 o 
  -6   2   6       86.92       81.23      4.43 o 
  -5   2   6        1.43        1.23      1.72 o 
  -4   2   6      777.23      840.79     10.39 o 
  -3   2   6       43.10       30.52      2.46 o 
  -2   2   6      106.82      115.24      3.69 o 
  -1   2   6       16.53       21.90      1.97 o 
   0   2   6      278.52      219.50     19.60 o 
   1   2   6       38.73       42.08      2.95 o 
   2   2   6       12.15        9.60      2.21 o 
   3   2   6        5.53        4.43      2.21 o 
   4   2   6       60.52       75.80      4.68 o 
   5   2   6       35.78       36.42      4.68 o 
   6   2   6       85.33       95.99      6.15 o 
 -10   3   6        2.44        0.74      3.44 o 
  -9   3   6       11.61       20.91      3.44 o 
  -8   3   6       53.51       47.25      3.94 o 
  -7   3   6        0.58        2.95      2.46 o 
  -6   3   6        9.26       11.32      2.46 o 
  -5   3   6      340.50      346.89      7.64 o 
  -4   3   6      207.91      231.34      5.91 o 
  -3   3   6       15.84       19.69      2.21 o 
  -2   3   6        0.30       -0.74      1.48 o 
  -1   3   6      127.25      141.10      4.43 o 
   0   3   6       27.41       31.46      4.80 o 
   1   3   6       45.13       46.27      3.20 o 
   2   3   6       69.17       51.20      3.94 o 
   3   3   6       65.49       66.21      4.68 o 
   4   3   6       38.52       30.51      3.94 o 
   5   3   6       32.72       24.85      4.43 o 
   6   3   6       33.54       41.59      4.92 o 
 -10   4   6       18.21       21.90      4.43 o 
  -9   4   6        1.67        5.17      2.95 o 
  -8   4   6       36.06       40.36      3.94 o 
  -7   4   6       11.19       12.06      2.71 o 
  -6   4   6      140.61      137.88      5.66 o 
  -5   4   6        8.66        7.63      1.97 o 
  -4   4   6       33.16       47.74      3.20 o 
  -3   4   6       21.22       23.62      2.46 o 
  -2   4   6       63.34       66.95      3.45 o 
  -1   4   6        7.51        2.71      2.21 o 
   0   4   6      104.36       90.97     11.94 o 
   1   4   6      297.38      244.48      6.90 o 
   2   4   6      188.83      187.91      6.65 o 
   3   4   6        8.78        5.17      3.20 o 
   4   4   6        3.45        4.92      2.95 o 
   5   4   6        1.83       -3.20      3.20 o 
  -9   5   6       39.98       40.36      4.43 o 
  -8   5   6        1.47        3.94      2.46 o 
  -7   5   6       11.71       11.32      3.20 o 
  -6   5   6       28.37       26.82      3.20 o 
  -5   5   6      239.94      225.66      6.90 o 
  -4   5   6        2.20        2.95      1.97 o 
  -3   5   6        6.44        8.12      2.46 o 
  -2   5   6        0.60        3.20      1.72 o 
  -1   5   6      198.98      197.05      6.16 o 
   0   5   6       67.28       65.13      5.78 o 
   1   5   6      277.46      215.59      7.15 o 
   2   5   6        2.16        0.49      2.71 o 
   3   5   6        0.24       -0.74      2.71 o 
   4   5   6        2.18        0.00      3.20 o 
   5   5   6        7.01        9.10      4.43 o 
  -9   6   6        2.32        2.21      3.44 o 
  -8   6   6        2.48        2.71      3.20 o 
  -7   6   6        0.07        2.46      2.46 o 
  -6   6   6       28.96       30.02      3.44 o 
  -5   6   6       15.00        9.35      2.95 o 
  -4   6   6       42.66       36.67      3.69 o 
  -3   6   6       16.86       14.52      2.71 o 
  -2   6   6      296.95      318.14      7.89 o 
  -1   6   6      250.41      258.43      7.64 o 
   0   6   6      388.17      347.11     44.99 o 
   1   6   6        8.92        6.15      3.44 o 
   2   6   6        3.72        4.67      2.95 o 
   3   6   6        0.37        6.89      3.20 o 
   4   6   6        8.76       15.50      3.69 o 
  -8   7   6        4.89        1.23      3.44 o 
  -7   7   6        0.82       -1.48      2.71 o 
  -6   7   6       24.73       25.84      3.69 o 
  -5   7   6       15.90       10.58      3.20 o 
  -4   7   6        2.29        3.20      2.21 o 
  -3   7   6       83.58      101.90      5.42 o 
  -2   7   6        9.19        8.86      3.44 o 
  -1   7   6        0.09        3.69      2.95 o 
   0   7   6        6.35        5.67      4.06 o 
   1   7   6       12.79       19.19      3.44 o 
   2   7   6        3.79        5.90      3.20 o 
   3   7   6        0.03       -2.95      3.44 o 
  -7   8   6       35.05       28.79      4.43 o 
  -6   8   6       36.54       27.31      4.43 o 
  -5   8   6        4.89        9.10      2.95 o 
  -4   8   6       15.58       17.47      3.20 o 
  -3   8   6        1.40        0.25      2.95 o 
  -2   8   6       39.70       38.88      4.18 o 
  -1   8   6        1.11        2.46      2.71 o 
   0   8   6        0.04       -2.42      2.42 o 
   1   8   6        0.46       -0.25      3.44 o 
   2   8   6        1.95       -0.98      3.69 o 
  -6   9   6       11.14        9.35      3.94 o 
  -5   9   6        0.58       -1.72      3.44 o 
  -4   9   6       13.79       13.04      3.94 o 
  -3   9   6        9.74       12.30      3.94 o 
  -2   9   6        0.06        0.98      3.20 o 
  -1   9   6        0.08       -3.44      3.44 o 
   0   9   6        0.05       -2.52      2.52 o 
  -3  10   6        9.30       13.78      4.18 o 
  -3  -9   7        8.22        7.63      3.69 o 
  -2  -9   7       38.06       41.34      4.68 o 
  -1  -9   7       71.86       75.56      5.66 o 
   0  -9   7       26.89       34.79      3.04 o 
   1  -9   7       16.70       12.06      4.18 o 
   2  -9   7       12.84       15.50      3.44 o 
  -5  -8   7       50.50       42.33      5.41 o 
  -4  -8   7        0.46       -0.74      2.95 o 
  -3  -8   7        0.96        0.98      2.95 o 
  -2  -8   7       46.21       47.00      4.43 o 
  -1  -8   7       44.11       44.05      4.18 o 
   0  -8   7        8.82        5.91      2.34 o 
   1  -8   7      115.09      127.76      6.65 o 
   2  -8   7       44.24       59.55      4.68 o 
   3  -8   7        0.99       -0.49      3.20 o 
   4  -8   7        0.47        9.60      3.20 o 
  -6  -7   7       96.56       69.66      5.41 o 
  -5  -7   7        3.95        5.17      2.95 o 
  -4  -7   7       10.79        9.84      3.44 o 
  -3  -7   7        1.29        1.48      2.95 o 
  -2  -7   7       76.67       74.08      4.92 o 
  -1  -7   7        3.14        8.12      2.46 o 
   0  -7   7        7.45        5.63      3.69 o 
   1  -7   7       67.03       71.86      4.92 o 
   2  -7   7        6.77       10.58      3.20 o 
   3  -7   7       33.94       31.25      3.94 o 
   4  -7   7       10.06        8.37      3.20 o 
   5  -7   7       52.95       51.19      5.17 o 
  -7  -6   7       41.51       33.22      4.68 o 
  -6  -6   7        4.33        1.72      3.20 o 
  -5  -6   7        0.32        1.72      2.71 o 
  -4  -6   7       12.02       14.02      2.95 o 
  -3  -6   7      306.68      284.60      7.88 o 
  -2  -6   7       98.78      101.91      4.92 o 
  -1  -6   7        3.94        1.97      2.46 o 
   0  -6   7      350.40      368.83     29.33 o 
   1  -6   7       79.46       78.76      4.92 o 
   2  -6   7      329.57      332.42      9.36 o 
   3  -6   7       40.82       32.97      3.69 o 
   4  -6   7       10.28       11.07      3.44 o 
   5  -6   7       11.94       12.55      3.94 o 
  -8  -5   7        6.79       15.50      4.18 o 
  -7  -5   7        3.19        2.21      3.44 o 
  -6  -5   7      120.42      113.73      6.15 o 
  -5  -5   7       71.34       52.42      3.94 o 
  -4  -5   7       67.56       63.25      4.18 o 
  -3  -5   7      113.81       98.97      4.68 o 
  -2  -5   7        0.18        2.21      1.97 o 
  -1  -5   7      144.15      160.79      5.91 o 
   0  -5   7        0.23        0.00      1.57 o 
   1  -5   7      129.63      137.87      5.66 o 
   2  -5   7        2.85        2.46      2.95 o 
   3  -5   7      132.20      116.94      5.66 o 
   4  -5   7       31.09       27.56      3.69 o 
   5  -5   7       31.18       26.08      3.94 o 
   6  -5   7        6.82        7.38      3.20 o 
  -8  -4   7        4.04        2.71      3.44 o 
  -7  -4   7      122.75      105.11      5.91 o 
  -6  -4   7      185.38      162.28      6.40 o 
  -5  -4   7       15.97        6.15      2.95 o 
  -4  -4   7      122.27      111.04      4.92 o 
  -3  -4   7      228.27      222.46      6.16 o 
  -2  -4   7      544.96      558.82      9.63 o 
  -1  -4   7      242.47      242.20      6.41 o 
   0  -4   7       43.60       49.36      7.01 o 
   1  -4   7      158.60      161.79      5.91 o 
   2  -4   7       61.88       60.30      3.94 o 
   3  -4   7       13.68       13.04      2.95 o 
   4  -4   7       64.17       59.56      4.43 o 
   5  -4   7       11.12        4.92      3.20 o 
   6  -4   7        1.56        3.94      3.20 o 
  -9  -3   7        1.74        0.74      4.18 o 
  -8  -3   7      120.72      129.97      6.89 o 
  -7  -3   7       29.70       23.87      3.69 o 
  -6  -3   7       63.35       60.79      4.18 o 
  -5  -3   7       37.88       37.41      3.45 o 
  -4  -3   7      735.40      685.41     10.62 o 
  -3  -3   7       44.21       26.33      2.95 o 
  -2  -3   7      140.39      152.43      4.93 o 
  -1  -3   7      196.49      196.34      5.42 o 
   0  -3   7      358.49      354.35      5.23 o 
   1  -3   7       17.24       16.24      2.46 o 
   2  -3   7       13.16        6.40      2.46 o 
   3  -3   7       59.03       49.22      3.69 o 
   4  -3   7       70.89       68.91      4.43 o 
   5  -3   7       39.66       33.96      4.18 o 
   6  -3   7       43.05       31.74      4.68 o 
  -9  -2   7       24.73       26.08      4.18 o 
  -8  -2   7       24.80       25.59      3.94 o 
  -7  -2   7       13.63       14.02      2.71 o 
  -6  -2   7      161.97      147.50      5.91 o 
  -5  -2   7      421.86      464.89      8.88 o 
  -4  -2   7      115.99      131.97      4.68 o 
  -3  -2   7      173.76      202.47      5.42 o 
  -2  -2   7       30.25       31.99      2.71 o 
  -1  -2   7      288.92      322.20      6.66 o 
   0  -2   7      229.54      231.28      8.01 o 
   1  -2   7       31.65       26.08      2.71 o 
   2  -2   7        0.95       -0.49      2.21 o 
   3  -2   7       74.41       68.67      3.94 o 
   4  -2   7       40.63       38.14      3.94 o 
   5  -2   7       44.95       39.37      4.18 o 
   6  -2   7        0.00       -3.20      3.69 o 
  -9  -1   7        4.22        7.14      3.20 o 
  -8  -1   7      185.99      187.88      7.63 o 
  -7  -1   7       15.17       19.44      2.95 o 
  -6  -1   7      108.82      126.29      4.92 o 
  -5  -1   7      214.59      219.00      6.16 o 
  -4  -1   7       28.73       26.58      2.46 o 
  -3  -1   7       10.20       10.09      1.72 o 
  -2  -1   7       71.73      105.60      3.94 o 
  -1  -1   7        8.90        4.43      1.72 o 
   0  -1   7      108.12      115.72      6.65 o 
   1  -1   7        5.70        8.61      1.97 o 
   2  -1   7       13.85        6.15      2.21 o 
   3  -1   7       98.54       88.37      4.68 o 
   4  -1   7        0.93        4.67      2.21 o 
   5  -1   7        0.01       -0.49      2.95 o 
   6  -1   7       10.45        7.14      3.94 o 
  -9   0   7       72.18       75.06      5.66 o 
  -8   0   7        6.67       12.06      2.95 o 
  -7   0   7       59.97       69.16      4.43 o 
  -6   0   7       23.37       20.18      3.20 o 
  -5   0   7      269.27      322.34      7.39 o 
  -4   0   7      142.00      182.98      5.42 o 
  -3   0   7      100.74      123.60      4.19 o 
  -2   0   7      145.64      147.53      4.43 o 
  -1   0   7     1476.50     1609.21     14.42 o 
   0   0   7       54.54       49.97      2.26 o 
   1   0   7       56.25       58.33      3.45 o 
   2   0   7      101.87       94.78      4.68 o 
   3   0   7       84.76       86.64      4.68 o 
   4   0   7       10.12       12.55      2.95 o 
   5   0   7        0.66        0.25      2.95 o 
   6   0   7       50.70       52.17      5.41 o 
 -10   1   7        0.26        0.98      3.20 o 
  -9   1   7        0.43        0.74      3.20 o 
  -8   1   7       24.74       33.71      3.69 o 
  -7   1   7       48.23       52.42      4.18 o 
  -6   1   7      380.97      402.87      8.63 o 
  -5   1   7        0.50       -1.97      1.97 o 
  -4   1   7       36.12       32.48      2.46 o 
  -3   1   7      211.76      242.70      5.91 o 
  -2   1   7     1011.36     1085.07     11.89 o 
  -1   1   7      253.40      247.70      5.92 o 
   0   1   7        0.03        0.28      1.12 o 
   1   1   7        3.84        0.00      1.72 o 
   2   1   7      320.34      304.64      7.64 o 
   3   1   7       15.29       11.56      3.20 o 
   4   1   7        9.60       13.04      2.71 o 
   5   1   7       78.63       65.96      5.66 o 
   6   1   7        2.10        2.95      3.94 o 
 -10   2   7       10.35        9.84      3.44 o 
  -9   2   7       80.62       96.73      5.91 o 
  -8   2   7       20.81       30.02      4.18 o 
  -7   2   7        3.43        2.71      2.95 o 
  -6   2   7       16.71       18.95      2.95 o 
  -5   2   7      417.84      392.41      8.14 o 
  -4   2   7        1.03        2.95      1.72 o 
  -3   2   7      280.99      317.98      6.66 o 
  -2   2   7        2.03        4.18      1.72 o 
  -1   2   7       18.50       14.52      1.97 o 
   0   2   7       20.56       23.18      3.08 o 
   1   2   7      217.18      186.24      5.91 o 
   2   2   7      128.23      114.73      5.17 o 
   3   2   7        4.89        2.71      2.95 o 
   4   2   7        5.50        6.15      3.20 o 
   5   2   7       40.23       55.37      4.92 o 
 -10   3   7       86.01      109.03      6.40 o 
  -9   3   7       16.32       18.70      3.44 o 
  -8   3   7      167.74      141.09      6.65 o 
  -7   3   7       22.66       21.41      3.44 o 
  -6   3   7      289.48      270.07      7.64 o 
  -5   3   7        6.06        9.60      2.71 o 
  -4   3   7        3.43        2.95      2.21 o 
  -3   3   7        5.09        3.44      1.72 o 
  -2   3   7      160.51      138.91      4.68 o 
  -1   3   7        5.57        3.94      1.97 o 
   0   3   7       29.25       23.26      1.91 o 
   1   3   7        0.03        1.48      1.97 o 
   2   3   7       13.21       10.58      2.95 o 
   3   3   7        8.34       10.33      2.95 o 
   4   3   7       21.64       21.90      3.94 o 
   5   3   7       17.08       29.53      3.94 o 
  -9   4   7        8.55        4.67      3.69 o 
  -8   4   7        3.20        6.15      2.46 o 
  -7   4   7       73.63       64.73      4.68 o 
  -6   4   7       10.11        6.64      2.71 o 
  -5   4   7       49.35       54.39      3.94 o 
  -4   4   7        0.05        1.23      2.21 o 
  -3   4   7       51.99       52.42      3.45 o 
  -2   4   7       36.31       33.22      2.95 o 
  -1   4   7       15.98       19.19      2.71 o 
   0   4   7        0.23        1.30      1.47 o 
   1   4   7        7.29        9.84      2.95 o 
   2   4   7        0.07       -2.71      2.71 o 
   3   4   7        0.02        2.46      2.71 o 
   4   4   7        0.62        4.43      2.46 o 
   5   4   7       27.99       29.53      5.17 o 
  -9   5   7        1.70        0.74      3.20 o 
  -8   5   7        0.00        0.74      2.71 o 
  -7   5   7        2.42        2.71      2.46 o 
  -6   5   7       64.90       63.25      4.43 o 
  -5   5   7       32.45       30.51      3.45 o 
  -4   5   7      169.00      183.95      6.40 o 
  -3   5   7        5.06        6.40      2.71 o 
  -2   5   7       86.62       81.48      4.43 o 
  -1   5   7        5.77        5.17      2.46 o 
   0   5   7        0.89        0.05      2.00 o 
   1   5   7      100.85       74.34      5.17 o 
   2   5   7        7.72       10.58      3.20 o 
   3   5   7        0.76       -2.71      3.20 o 
   4   5   7        9.94       15.25      3.94 o 
  -9   6   7        0.13       -3.20      3.20 o 
  -8   6   7       18.29       15.26      3.94 o 
  -7   6   7      124.19      142.78      6.65 o 
  -6   6   7        0.00        6.64      2.71 o 
  -5   6   7       67.01       60.30      4.43 o 
  -4   6   7        3.10       -0.49      2.71 o 
  -3   6   7      155.99      158.33      6.40 o 
  -2   6   7        0.80        1.23      2.71 o 
  -1   6   7       24.70       29.28      3.20 o 
   0   6   7      244.70      216.89     27.83 o 
   1   6   7        3.50        2.71      3.20 o 
   2   6   7        2.17       -2.21      3.20 o 
   3   6   7        4.37        2.21      3.94 o 
  -8   7   7       74.19       81.95      5.91 o 
  -7   7   7        3.02        3.44      3.20 o 
  -6   7   7       20.74       17.47      3.44 o 
  -5   7   7        9.14       12.30      2.95 o 
  -4   7   7       28.14       32.97      3.94 o 
  -3   7   7        3.57       -0.98      3.20 o 
  -2   7   7        0.12        4.92      2.71 o 
  -1   7   7        0.62        1.23      2.95 o 
   0   7   7       13.97       14.15      2.69 o 
   1   7   7       25.61       12.55      4.18 o 
   2   7   7        3.31        6.40      3.44 o 
  -7   8   7        4.55        8.86      3.20 o 
  -6   8   7       19.05       20.67      4.18 o 
  -5   8   7        2.23        5.17      2.71 o 
  -4   8   7        2.55       -2.95      2.95 o 
  -3   8   7        8.81        6.89      3.20 o 
  -2   8   7       11.24        6.15      3.69 o 
  -1   8   7       59.62       62.76      5.41 o 
   0   8   7        7.51        4.87      2.87 o 
   1   8   7        6.14        7.87      3.94 o 
  -6   9   7       21.46       29.53      4.68 o 
  -5   9   7        2.86        3.69      3.44 o 
  -4   9   7        0.03       -3.20      3.20 o 
  -3   9   7        2.65        3.44      3.69 o 
  -2   9   7        0.67        1.72      3.44 o 
  -1   9   7        0.25       -2.95      3.69 o 
  -2  -9   8       13.96       19.19      3.69 o 
  -1  -9   8        0.65        2.21      3.69 o 
   0  -9   8        5.37       10.58      2.78 o 
   1  -9   8       14.28       16.98      4.43 o 
  -4  -8   8       34.71       38.14      4.43 o 
  -3  -8   8       85.07       92.05      5.91 o 
  -2  -8   8       15.83       20.67      3.44 o 
  -1  -8   8        0.97        1.72      3.20 o 
   0  -8   8       43.47       50.56      7.38 o 
   1  -8   8      144.47      146.73      7.63 o 
   2  -8   8        0.64       -0.25      3.20 o 
   3  -8   8       15.23       15.75      4.18 o 
  -6  -7   8        7.86        1.97      3.69 o 
  -5  -7   8        2.22        7.87      3.44 o 
  -4  -7   8       80.81       74.57      5.41 o 
  -3  -7   8      155.97      153.14      6.89 o 
  -2  -7   8        5.07        5.66      3.20 o 
  -1  -7   8        3.85        2.46      2.95 o 
   0  -7   8        0.51        3.09      2.00 o 
   1  -7   8       54.83       55.37      4.92 o 
   2  -7   8        0.28       -2.95      2.95 o 
   3  -7   8        1.86        1.72      3.44 o 
   4  -7   8       67.39       54.88      5.66 o 
  -7  -6   8        8.45        5.66      3.44 o 
  -6  -6   8        2.59        4.67      3.20 o 
  -5  -6   8       27.74       13.53      3.69 o 
  -4  -6   8       59.29       68.66      4.68 o 
  -3  -6   8       92.89      101.90      5.42 o 
  -2  -6   8      100.56       94.52      5.17 o 
  -1  -6   8        0.97        0.49      2.46 o 
   0  -6   8       53.09       49.22      3.69 o 
   1  -6   8       13.60       18.21      2.95 o 
   2  -6   8       10.73       12.79      3.20 o 
   3  -6   8       64.45       64.23      5.41 o 
   4  -6   8       79.72       62.51      5.41 o 
  -7  -5   8       52.34       37.90      4.68 o 
  -6  -5   8        4.17        2.95      2.71 o 
  -5  -5   8      163.03      160.54      6.65 o 
  -4  -5   8       45.14       46.51      3.94 o 
  -3  -5   8        0.71       -0.49      2.46 o 
  -2  -5   8        3.05        1.48      1.97 o 
  -1  -5   8      273.70      284.57      7.88 o 
   0  -5   8       24.73       22.23      2.71 o 
   1  -5   8      122.53      131.71      6.15 o 
   2  -5   8       47.92       48.23      4.18 o 
   3  -5   8        9.26        5.17      3.44 o 
   4  -5   8       19.02       14.76      3.69 o 
   5  -5   8       15.13       14.02      3.69 o 
  -8  -4   8       89.32       96.48      6.15 o 
  -7  -4   8        2.58        0.98      2.95 o 
  -6  -4   8       51.30       44.54      3.94 o 
  -5  -4   8       91.81       96.98      5.17 o 
  -4  -4   8      227.61      214.30      6.65 o 
  -3  -4   8        3.65        2.71      2.21 o 
  -2  -4   8        0.43        0.74      2.21 o 
  -1  -4   8      929.82      990.64     13.35 o 
   0  -4   8      361.16      384.72      6.10 o 
   1  -4   8      257.09      270.01      7.64 o 
   2  -4   8      142.45      152.16      6.40 o 
   3  -4   8       41.61       41.34      4.18 o 
   4  -4   8        7.45        4.67      3.20 o 
   5  -4   8        1.05       -0.74      2.95 o 
  -8  -3   8       17.52       24.36      3.69 o 
  -7  -3   8        8.61       10.33      3.44 o 
  -6  -3   8       13.46       11.81      2.95 o 
  -5  -3   8       82.66       89.84      4.43 o 
  -4  -3   8      118.80       97.00      4.68 o 
  -3  -3   8        0.60       -0.98      1.97 o 
  -2  -3   8      492.71      539.37      9.38 o 
  -1  -3   8      428.99      435.58      8.88 o 
   0  -3   8       53.09       59.98      4.43 o 
   1  -3   8      478.59      441.05      9.62 o 
   2  -3   8      354.13      302.68      8.38 o 
   3  -3   8        2.63        1.97      2.71 o 
   4  -3   8        0.77        7.14      2.71 o 
   5  -3   8       12.49       15.50      3.44 o 
  -9  -2   8        9.56       12.30      3.94 o 
  -8  -2   8       43.86       35.68      4.68 o 
  -7  -2   8       24.17       25.84      3.44 o 
  -6  -2   8       23.22       18.45      3.20 o 
  -5  -2   8        0.97       -2.71      2.71 o 
  -4  -2   8        8.35        6.64      2.21 o 
  -3  -2   8        0.05       -1.72      1.72 o 
  -2  -2   8     1005.16     1143.14     13.12 o 
  -1  -2   8      199.91      205.20      5.91 o 
   0  -2   8        0.70       -0.80      1.30 o 
   1  -2   8      127.12      127.04      5.17 o 
   2  -2   8       67.55       65.47      4.18 o 
   3  -2   8        0.36        0.74      2.46 o 
   4  -2   8        1.30        1.72      2.46 o 
   5  -2   8        0.74        2.95      2.95 o 
  -9  -1   8       57.74       70.88      5.17 o 
  -8  -1   8        2.07       -3.44      3.44 o 
  -7  -1   8        0.65        0.98      2.21 o 
  -6  -1   8      106.90      128.99      5.66 o 
  -5  -1   8      906.54      944.81     13.11 o 
  -4  -1   8        0.01       -1.48      1.97 o 
  -3  -1   8      136.19      157.84      5.17 o 
  -2  -1   8       66.03       84.43      3.69 o 
  -1  -1   8      303.60      314.78      7.15 o 
   0  -1   8        0.78       -1.72      1.72 o 
   1  -1   8       91.58       85.66      4.43 o 
   2  -1   8       46.20       41.59      3.45 o 
   3  -1   8        0.09       -0.74      2.46 o 
   4  -1   8        0.00        4.92      2.46 o 
   5  -1   8       16.71       16.73      3.94 o 
  -9   0   8        0.10        5.90      2.46 o 
  -8   0   8       32.96       38.63      4.43 o 
  -7   0   8       52.87       48.48      4.18 o 
  -6   0   8      166.98      160.56      5.91 o 
  -5   0   8      446.14      496.27      9.62 o 
  -4   0   8       64.54       80.24      4.18 o 
  -3   0   8       58.56       57.10      3.45 o 
  -2   0   8      187.53      188.69      5.67 o 
  -1   0   8        4.22        0.74      1.97 o 
   0   0   8      106.27      108.95      8.99 o 
   1   0   8       63.15       54.39      3.94 o 
   2   0   8       20.42       17.72      3.20 o 
   3   0   8        5.34        5.66      2.71 o 
   4   0   8       24.26       15.50      3.69 o 
   5   0   8       23.10       28.79      4.18 o 
  -9   1   8       46.11       51.19      4.68 o 
  -8   1   8       18.44       15.26      3.20 o 
  -7   1   8       17.93       15.01      3.20 o 
  -6   1   8      353.73      377.38      9.12 o 
  -5   1   8      100.26       97.24      4.68 o 
  -4   1   8       28.56       33.47      2.71 o 
  -3   1   8        0.22        0.98      1.97 o 
  -2   1   8       70.94       88.12      4.18 o 
  -1   1   8       12.33       19.19      2.46 o 
   0   1   8       68.77       56.61      6.40 o 
   1   1   8       28.88       22.39      2.95 o 
   2   1   8      115.87      101.18      5.42 o 
   3   1   8        6.42        3.69      2.71 o 
   4   1   8       15.99       11.56      3.20 o 
   5   1   8        2.47       -1.23      3.44 o 
  -9   2   8       25.51       26.57      4.18 o 
  -8   2   8      109.94      117.66      6.15 o 
  -7   2   8       72.65       95.25      5.41 o 
  -6   2   8      519.20      528.18     10.61 o 
  -5   2   8       11.23        8.12      2.46 o 
  -4   2   8      215.58      202.74      6.16 o 
  -3   2   8       97.63       94.53      4.43 o 
  -2   2   8       62.83       81.22      3.94 o 
  -1   2   8        0.02       -0.74      1.97 o 
   0   2   8      147.81      136.66     18.96 o 
   1   2   8      183.41      148.01      5.91 o 
   2   2   8        0.15        0.00      2.71 o 
   3   2   8       27.88       25.34      3.20 o 
   4   2   8       16.11       20.91      3.69 o 
   5   2   8        8.30       11.32      3.94 o 
  -9   3   8        1.69        2.46      3.20 o 
  -8   3   8        1.89       -0.98      2.71 o 
  -7   3   8      458.45      432.98     10.60 o 
  -6   3   8       57.41       55.87      4.43 o 
  -5   3   8      140.96      153.64      5.91 o 
  -4   3   8       41.63       40.36      3.45 o 
  -3   3   8      128.90      129.26      5.42 o 
  -2   3   8       18.36       15.01      2.46 o 
  -1   3   8       28.10       33.22      2.95 o 
   0   3   8        0.87        2.66      1.47 o 
   1   3   8       84.14       81.72      4.92 o 
   2   3   8        3.45        1.48      2.71 o 
   3   3   8        0.93        2.21      2.71 o 
   4   3   8        4.76        7.63      3.69 o 
  -9   4   8        7.67        8.86      3.20 o 
  -8   4   8       11.47       17.22      3.20 o 
  -7   4   8        2.01       -2.21      2.71 o 
  -6   4   8        0.00       -0.25      2.46 o 
  -5   4   8        0.08       -0.74      2.21 o 
  -4   4   8      255.25      266.57      7.39 o 
  -3   4   8       14.32       13.04      2.71 o 
  -2   4   8        1.50        2.21      2.21 o 
  -1   4   8        4.21        6.40      2.46 o 
   0   4   8       56.33       57.83      9.11 o 
   1   4   8       15.59       16.49      2.95 o 
   2   4   8        8.18        5.17      3.44 o 
   3   4   8        1.19        0.74      3.20 o 
   4   4   8       14.64       17.96      4.18 o 
  -9   5   8        1.92        4.18      3.20 o 
  -8   5   8       10.60        3.94      3.44 o 
  -7   5   8        9.61       10.83      3.44 o 
  -6   5   8        1.04       -0.25      2.46 o 
  -5   5   8       85.35       85.41      5.17 o 
  -4   5   8       53.41       69.65      4.18 o 
  -3   5   8        0.02       -2.21      2.21 o 
  -2   5   8        0.02       -2.71      2.71 o 
  -1   5   8       11.46       12.30      3.44 o 
   0   5   8        4.06        0.88      2.00 o 
   1   5   8        8.48        8.12      2.95 o 
   2   5   8       15.57       14.02      3.94 o 
   3   5   8       22.95       27.56      4.43 o 
  -8   6   8       13.34       16.49      3.69 o 
  -7   6   8        2.91        4.67      2.95 o 
  -6   6   8       15.83       25.84      3.69 o 
  -5   6   8        0.38       -1.97      2.95 o 
  -4   6   8        2.72        2.46      2.71 o 
  -3   6   8        0.14       -2.46      2.71 o 
  -2   6   8        0.39        0.98      2.71 o 
  -1   6   8        0.67       -1.72      2.71 o 
   0   6   8       13.49       14.70      2.52 o 
   1   6   8       28.72       25.10      3.94 o 
   2   6   8       24.65       17.47      4.43 o 
  -8   7   8        2.42        0.98      3.20 o 
  -7   7   8        0.76        1.48      2.95 o 
  -6   7   8        6.82       11.07      3.44 o 
  -5   7   8       49.07       53.40      4.92 o 
  -4   7   8        0.17        3.69      2.95 o 
  -3   7   8       16.18       10.58      3.44 o 
  -2   7   8        1.42        4.92      2.71 o 
  -1   7   8       50.52       67.92      5.41 o 
   0   7   8       31.26       30.81      3.57 o 
   1   7   8       16.29        8.86      4.18 o 
  -6   8   8        5.06        0.25      3.69 o 
  -5   8   8        2.55       -3.20      3.44 o 
  -4   8   8       22.88       23.62      4.18 o 
  -3   8   8        0.47        1.97      2.95 o 
  -2   8   8       54.83       66.94      5.66 o 
  -1   8   8       43.82       51.68      4.92 o 
   0   8   8       23.57       17.06      4.80 o 
  -4   9   8        0.32        4.43      3.20 o 
  -3   9   8        4.11       13.04      3.69 o 
  -3  -8   9        2.48        1.23      3.44 o 
  -2  -8   9        9.44        8.37      3.69 o 
  -1  -8   9       28.18       24.61      4.43 o 
   0  -8   9      229.01      254.11      9.23 o 
   1  -8   9        0.00        3.94      3.44 o 
  -5  -7   9       67.74       69.15      5.66 o 
  -4  -7   9       42.68       51.43      4.92 o 
  -3  -7   9        0.01       -3.44      3.44 o 
  -2  -7   9       28.20       32.97      3.94 o 
  -1  -7   9       78.12       78.76      5.17 o 
   0  -7   9       44.74       46.32      5.54 o 
   1  -7   9        3.72        3.69      3.69 o 
   2  -7   9       14.66       18.45      3.69 o 
   3  -7   9       80.95       96.23      6.40 o 
  -6  -6   9        5.28        0.00      3.94 o 
  -5  -6   9       90.84       96.48      5.66 o 
  -4  -6   9        9.46        6.64      3.44 o 
  -3  -6   9       27.00       22.64      3.69 o 
  -2  -6   9       82.17      100.91      5.41 o 
  -1  -6   9       82.39       82.70      5.17 o 
   0  -6   9       83.75       81.36      3.82 o 
   1  -6   9       55.75       71.86      4.92 o 
   2  -6   9       31.55       40.60      4.43 o 
   3  -6   9        0.09        4.43      2.95 o 
  -7  -5   9        0.00        1.23      2.95 o 
  -6  -5   9      102.21       75.07      5.66 o 
  -5  -5   9       15.59       15.01      3.69 o 
  -4  -5   9       56.53       49.96      4.43 o 
  -3  -5   9        2.86        4.67      2.95 o 
  -2  -5   9       85.68      100.42      5.17 o 
  -1  -5   9        3.65       13.53      2.46 o 
   0  -5   9       18.21       17.11      2.83 o 
   1  -5   9       66.64       64.73      4.92 o 
   2  -5   9        7.80        8.86      3.44 o 
   3  -5   9       76.63       66.45      5.17 o 
   4  -5   9        0.62        2.95      2.95 o 
  -8  -4   9        2.71       -3.69      3.69 o 
  -7  -4   9       14.88       20.91      3.69 o 
  -6  -4   9       19.58       25.34      3.69 o 
  -5  -4   9        6.63        7.87      3.20 o 
  -4  -4   9        2.26        0.49      2.71 o 
  -3  -4   9      230.18      222.67      7.14 o 
  -2  -4   9       88.09       82.95      4.43 o 
  -1  -4   9        7.89        2.71      2.71 o 
   0  -4   9       88.56       93.02      3.66 o 
   1  -4   9       82.09       76.55      5.17 o 
   2  -4   9      216.26      214.76      7.88 o 
   3  -4   9       52.05       34.21      4.68 o 
   4  -4   9        2.96        9.10      2.95 o 
  -8  -3   9        1.06       -3.94      3.94 o 
  -7  -3   9        7.50        3.94      3.44 o 
  -6  -3   9      231.30      249.25      8.13 o 
  -5  -3   9      127.67      103.40      5.42 o 
  -4  -3   9        4.44        2.46      2.71 o 
  -3  -3   9      125.42      119.65      5.17 o 
  -2  -3   9        0.13        1.23      2.21 o 
  -1  -3   9        0.80        2.21      2.46 o 
   0  -3   9        2.69        3.81      1.74 o 
   1  -3   9      158.83      147.74      6.40 o 
   2  -3   9        4.10       10.58      2.71 o 
   3  -3   9       24.01       15.50      3.44 o 
   4  -3   9       14.15       10.58      3.69 o 
  -9  -2   9       39.05       46.51      5.17 o 
  -8  -2   9        7.44        3.20      3.44 o 
  -7  -2   9      136.29      146.23      6.89 o 
  -6  -2   9      187.97      186.42      6.90 o 
  -5  -2   9       90.09       84.43      4.68 o 
  -4  -2   9       57.64       56.61      4.18 o 
  -3  -2   9      283.77      302.35      7.64 o 
  -2  -2   9      543.91      572.76     10.36 o 
  -1  -2   9        4.22       -0.49      2.71 o 
   0  -2   9       29.33       28.68      2.34 o 
   1  -2   9       42.31       35.19      3.69 o 
   2  -2   9       10.71       10.33      3.44 o 
   3  -2   9        0.60       -1.48      2.95 o 
   4  -2   9       16.22        9.84      3.69 o 
   5  -2   9       12.34       12.55      3.94 o 
  -9  -1   9        1.87        5.17      3.44 o 
  -8  -1   9       61.97       63.49      5.17 o 
  -7  -1   9       16.39       14.27      3.20 o 
  -6  -1   9      148.59      155.12      6.40 o 
  -5  -1   9       99.45      104.87      5.17 o 
  -4  -1   9      266.69      287.05      7.64 o 
  -3  -1   9       18.29       19.93      2.95 o 
  -2  -1   9      118.37      120.15      5.17 o 
  -1  -1   9       36.93       43.07      3.45 o 
   0  -1   9      178.66      169.27     22.90 o 
   1  -1   9       37.48       27.32      3.69 o 
   2  -1   9        1.12        2.71      2.46 o 
   3  -1   9        1.49        4.43      2.71 o 
   4  -1   9       31.30       27.81      3.94 o 
   5  -1   9       23.29       31.99      4.18 o 
  -9   0   9        4.03        5.41      3.20 o 
  -8   0   9       30.74       37.40      4.18 o 
  -7   0   9       34.32       33.47      3.45 o 
  -6   0   9       44.86       52.66      4.18 o 
  -5   0   9      131.85      153.88      6.16 o 
  -4   0   9      106.38      108.32      4.92 o 
  -3   0   9      116.23      121.13      5.17 o 
  -2   0   9       53.62       55.13      3.94 o 
  -1   0   9       27.31       26.58      3.20 o 
   0   0   9      108.73      110.84      9.35 o 
   1   0   9       32.09       24.61      3.94 o 
   2   0   9        2.44        0.74      2.46 o 
   3   0   9       10.81        5.17      3.20 o 
   4   0   9       22.79       19.19      3.69 o 
  -9   1   9        7.65        5.17      3.44 o 
  -8   1   9      105.18      105.60      6.15 o 
  -7   1   9       28.32       28.54      3.69 o 
  -6   1   9       60.53       60.79      4.43 o 
  -5   1   9      213.44      228.58      7.14 o 
  -4   1   9       16.90       21.41      2.95 o 
  -3   1   9        1.47        2.46      2.46 o 
  -2   1   9      144.05      137.65      5.42 o 
  -1   1   9        8.03        7.38      2.46 o 
   0   1   9       70.49       70.52      5.41 o 
   1   1   9        6.29        9.10      2.71 o 
   2   1   9        1.99       -0.74      2.71 o 
   3   1   9       24.91       18.45      3.69 o 
   4   1   9        1.42        2.21      2.95 o 
  -9   2   9       21.32       21.90      4.18 o 
  -8   2   9       14.09       15.01      3.44 o 
  -7   2   9       17.23       26.08      3.20 o 
  -6   2   9        8.33        8.37      2.95 o 
  -5   2   9       83.50       89.60      4.92 o 
  -4   2   9       49.51       56.85      3.94 o 
  -3   2   9       91.72      110.53      4.92 o 
  -2   2   9       15.12       15.75      2.95 o 
  -1   2   9      410.62      442.85      9.62 o 
   0   2   9       27.26       24.86      7.38 o 
   1   2   9        9.03       10.83      2.71 o 
   2   2   9        5.92        5.17      2.95 o 
   3   2   9       18.16       18.21      3.44 o 
   4   2   9        4.23       -0.98      3.20 o 
  -9   3   9        6.85        6.89      3.69 o 
  -8   3   9       22.98       31.50      3.94 o 
  -7   3   9       73.89       72.36      4.92 o 
  -6   3   9       34.51       39.13      4.18 o 
  -5   3   9       13.91        7.14      2.95 o 
  -4   3   9       31.63       31.25      3.45 o 
  -3   3   9       14.32       13.53      2.71 o 
  -2   3   9      185.91      208.10      6.65 o 
  -1   3   9       49.75       51.19      3.94 o 
   0   3   9        4.56       10.87      4.06 o 
   1   3   9        3.67        8.86      2.95 o 
   2   3   9       43.75       38.14      4.43 o 
   3   3   9        7.38        4.92      3.20 o 
  -9   4   9       49.01       54.88      5.66 o 
  -8   4   9        1.75        2.71      2.71 o 
  -7   4   9       49.40       30.27      4.68 o 
  -6   4   9        9.39       10.83      3.20 o 
  -5   4   9      164.58      147.25      6.40 o 
  -4   4   9        0.03        3.69      2.46 o 
  -3   4   9       13.09       18.21      2.95 o 
  -2   4   9        1.22        0.98      2.46 o 
  -1   4   9       14.79       17.72      2.95 o 
   0   4   9       15.63       17.82      3.57 o 
   1   4   9       26.12       21.65      3.69 o 
   2   4   9       11.75       15.99      3.44 o 
   3   4   9        6.24       11.56      3.94 o 
  -8   5   9       97.19       82.70      6.15 o 
  -7   5   9        5.19       10.33      2.71 o 
  -6   5   9       68.02       72.36      5.17 o 
  -5   5   9        1.39       -0.74      2.71 o 
  -4   5   9        7.67        7.63      2.71 o 
  -3   5   9        1.83        4.43      2.46 o 
  -2   5   9       20.89       21.90      3.20 o 
  -1   5   9        6.24       10.09      2.95 o 
   0   5   9        0.57        5.17      2.00 o 
   1   5   9        1.64        0.49      2.95 o 
   2   5   9        0.34       -1.97      3.94 o 
  -8   6   9        0.79        4.18      2.71 o 
  -7   6   9        1.55        1.23      3.20 o 
  -6   6   9        0.35       -3.20      3.20 o 
  -5   6   9       22.63       21.41      3.94 o 
  -4   6   9        0.00        0.98      2.95 o 
  -3   6   9        5.28        2.95      3.20 o 
  -2   6   9        8.43       10.83      3.44 o 
  -1   6   9        0.52       -3.20      3.20 o 
   0   6   9        1.97       -0.83      3.57 o 
   1   6   9        1.96       -1.23      3.69 o 
  -7   7   9        3.66        8.86      3.20 o 
  -6   7   9       29.42       35.19      4.18 o 
  -5   7   9       10.28       10.09      3.69 o 
  -4   7   9       18.41       20.67      3.69 o 
  -3   7   9        0.03       -1.97      2.95 o 
  -2   7   9       18.13       20.42      4.18 o 
  -1   7   9        0.17       -1.23      3.44 o 
   0   7   9        0.67        3.22      2.52 o 
  -5   8   9        5.95        8.37      3.69 o 
  -4   8   9        0.35       -1.72      3.44 o 
  -3   8   9       17.49       21.16      4.18 o 
  -2   8   9        1.02        4.43      3.44 o 
  -4  -7  10        0.00        3.69      3.44 o 
  -3  -7  10       18.28       23.38      4.18 o 
  -2  -7  10       59.43       68.66      5.41 o 
  -1  -7  10        0.41       -2.95      3.20 o 
   0  -7  10        0.37        3.46      2.59 o 
   1  -7  10        6.14        4.18      3.69 o 
  -5  -6  10       19.46       12.55      3.94 o 
  -4  -6  10       13.23       14.02      4.18 o 
  -3  -6  10      116.18      116.92      6.15 o 
  -2  -6  10       42.58       47.25      4.43 o 
  -1  -6  10       14.17       17.96      3.20 o 
   0  -6  10       31.81       37.07      5.29 o 
   1  -6  10      141.63      146.97      7.14 o 
   2  -6  10        2.45       -2.46      3.69 o 
  -6  -5  10       36.50       27.31      4.68 o 
  -5  -5  10        5.20        1.72      3.44 o 
  -4  -5  10       56.82       59.80      4.68 o 
  -3  -5  10      179.83      177.78      7.39 o 
  -2  -5  10       25.58       20.67      3.69 o 
  -1  -5  10        0.01       -2.71      2.71 o 
   0  -5  10        6.20        5.66      2.09 o 
   1  -5  10       31.93       29.04      3.94 o 
   2  -5  10        5.94        9.60      3.44 o 
   3  -5  10        3.10        3.44      3.44 o 
  -7  -4  10       28.50       20.92      4.43 o 
  -6  -4  10       18.58       22.39      3.44 o 
  -5  -4  10       14.93        9.84      3.20 o 
  -4  -4  10       52.21       55.62      4.43 o 
  -3  -4  10      216.64      228.80      7.88 o 
  -2  -4  10       19.78       19.44      3.44 o 
  -1  -4  10       21.09       18.21      3.44 o 
   0  -4  10        0.49        0.86      1.91 o 
   1  -4  10       29.29       24.61      3.94 o 
   2  -4  10        2.91        5.17      2.95 o 
   3  -4  10        8.51       10.83      3.20 o 
  -8  -3  10       42.31       51.68      4.68 o 
  -7  -3  10       93.27       81.47      5.66 o 
  -6  -3  10        0.46        2.95      2.95 o 
  -5  -3  10       98.58      110.52      5.66 o 
  -4  -3  10       32.21       41.59      3.94 o 
  -3  -3  10       16.18       21.41      3.44 o 
  -2  -3  10        8.44       10.09      2.46 o 
  -1  -3  10      257.65      263.34      8.13 o 
   0  -3  10       62.49       63.12      4.92 o 
   1  -3  10       96.01       88.37      5.91 o 
   2  -3  10        2.27       -0.74      2.95 o 
   3  -3  10        2.24        1.72      3.20 o 
   4  -3  10       20.81       13.53      4.18 o 
  -8  -2  10       94.66       94.02      6.40 o 
  -7  -2  10       17.09       24.11      3.94 o 
  -6  -2  10       10.33       11.32      3.20 o 
  -5  -2  10       21.21       23.13      3.69 o 
  -4  -2  10      157.77      172.11      6.40 o 
  -3  -2  10       22.28       31.00      3.44 o 
  -2  -2  10        2.03        0.25      2.46 o 
  -1  -2  10      376.83      423.24      9.61 o 
   0  -2  10      279.33      285.16     33.75 o 
   1  -2  10      178.38      158.33      7.14 o 
   2  -2  10       27.24       25.34      3.94 o 
   3  -2  10       19.26       18.21      3.69 o 
   4  -2  10        3.33        3.20      2.95 o 
  -8  -1  10       18.90       22.14      3.69 o 
  -7  -1  10       58.53       76.04      5.17 o 
  -6  -1  10        8.79        9.84      2.46 o 
  -5  -1  10        9.11       11.56      2.95 o 
  -4  -1  10      148.58      149.21      5.91 o 
  -3  -1  10        5.50        8.37      2.46 o 
  -2  -1  10      105.10      113.48      5.42 o 
  -1  -1  10      160.42      185.17      6.65 o 
   0  -1  10      100.05       95.07     15.26 o 
   1  -1  10      123.54       96.01      5.66 o 
   2  -1  10       76.31       58.33      4.68 o 
   3  -1  10        4.32        0.98      3.20 o 
   4  -1  10        0.85        1.23      3.44 o 
  -9   0  10       11.59        9.84      3.69 o 
  -8   0  10       46.14       52.42      4.68 o 
  -7   0  10       25.72       31.74      3.94 o 
  -6   0  10       54.44       56.85      4.43 o 
  -5   0  10        0.94        0.25      2.46 o 
  -4   0  10       54.32       54.88      3.94 o 
  -3   0  10       22.26       23.87      3.20 o 
  -2   0  10      253.72      276.41      7.88 o 
  -1   0  10       79.70       87.87      4.92 o 
   0   0  10       16.79       14.59      4.06 o 
   1   0  10       19.98       11.32      3.44 o 
   2   0  10       17.12       12.79      3.44 o 
   3   0  10        0.88        4.67      2.95 o 
   4   0  10        0.82        0.00      3.44 o 
  -9   1  10       34.01       45.28      4.92 o 
  -8   1  10        0.54        0.25      2.71 o 
  -7   1  10        7.03        5.66      3.44 o 
  -6   1  10       82.36        6.15      3.20 o 
  -5   1  10      312.24      309.25      8.87 o 
  -4   1  10        6.68        7.38      2.46 o 
  -3   1  10       19.16       23.13      2.95 o 
  -2   1  10       13.31       16.49      2.95 o 
  -1   1  10      138.95      151.42      6.16 o 
   0   1  10        4.46        3.02      5.54 o 
   1   1  10       13.51        8.37      3.20 o 
   2   1  10        8.95        4.18      2.95 o 
   3   1  10        0.22       -2.21      2.71 o 
  -9   2  10        3.25        4.43      3.44 o 
  -8   2  10        2.09        2.46      2.95 o 
  -7   2  10       16.48       22.88      3.20 o 
  -6   2  10       66.95       69.40      4.92 o 
  -5   2  10      253.34      260.13      8.13 o 
  -4   2  10        5.33        2.21      2.71 o 
  -3   2  10        3.54       -1.48      2.46 o 
  -2   2  10       18.78       17.47      3.44 o 
  -1   2  10        3.38        1.48      2.71 o 
   0   2  10       14.37       16.31      2.17 o 
   1   2  10       13.63       10.83      3.20 o 
   2   2  10        3.15       -2.95      3.20 o 
   3   2  10       10.97        8.61      3.69 o 
  -9   3  10       36.89       39.13      4.92 o 
  -8   3  10        5.50        1.23      3.20 o 
  -7   3  10        3.71        0.25      2.95 o 
  -6   3  10      170.77      177.53      7.39 o 
  -5   3  10      101.21       97.48      5.91 o 
  -4   3  10       11.87        7.87      2.95 o 
  -3   3  10        2.27        3.94      2.46 o 
  -2   3  10        0.09        0.25      2.46 o 
  -1   3  10        0.08       -0.25      2.71 o 
   0   3  10        5.84        3.65      2.17 o 
   1   3  10        7.11        6.89      2.95 o 
   2   3  10       35.93       26.82      3.94 o 
   3   3  10        0.06        2.46      3.20 o 
  -8   4  10       16.42       20.18      3.94 o 
  -7   4  10        2.17        6.40      3.20 o 
  -6   4  10      170.98      167.92      7.39 o 
  -5   4  10        2.99        0.74      2.95 o 
  -4   4  10       29.12       29.53      3.94 o 
  -3   4  10       23.22       26.08      3.44 o 
  -2   4  10       35.48       37.16      3.94 o 
  -1   4  10        0.43       -2.71      2.71 o 
   0   4  10       19.19       22.86      7.87 o 
   1   4  10       22.78       17.47      3.94 o 
   2   4  10        0.40       -0.49      3.69 o 
  -8   5  10        1.49        3.20      3.44 o 
  -7   5  10       91.29       97.71      6.40 o 
  -6   5  10        3.47       -0.25      3.44 o 
  -5   5  10       14.37       21.41      3.69 o 
  -4   5  10        3.57        5.90      2.95 o 
  -3   5  10       35.79       39.86      4.18 o 
  -2   5  10        4.28        5.90      2.95 o 
  -1   5  10        0.13       -3.20      3.20 o 
   0   5  10        0.05        0.09      3.81 o 
   1   5  10       12.02       10.09      3.94 o 
  -7   6  10        0.13        3.44      2.95 o 
  -6   6  10        5.45        4.18      3.20 o 
  -5   6  10        0.35       -0.74      2.95 o 
  -4   6  10       41.18       52.17      4.92 o 
  -3   6  10        2.08        2.71      2.95 o 
  -2   6  10        0.23       -1.48      3.20 o 
  -1   6  10        2.26        6.40      2.95 o 
   0   6  10        5.26        4.60      2.46 o 
  -6   7  10        0.30       -3.69      3.69 o 
  -5   7  10       10.20       13.53      3.69 o 
  -4   7  10        9.63        9.60      3.69 o 
  -3   7  10        0.08        2.95      3.44 o 
  -2   7  10        0.70       -0.49      3.20 o 
  -4  -6  11       87.02       93.53      6.40 o 
  -3  -6  11        8.13       10.33      3.94 o 
  -2  -6  11        0.15        2.71      3.20 o 
  -1  -6  11       36.53       32.97      4.43 o 
   0  -6  11      197.24      215.76      8.13 o 
   1  -6  11        0.24       -2.46      3.20 o 
  -6  -5  11       15.20       14.76      3.94 o 
  -5  -5  11       58.00       70.63      5.41 o 
  -4  -5  11       50.25       61.77      4.92 o 
  -3  -5  11       14.26       16.98      3.69 o 
  -2  -5  11        1.13        5.17      2.71 o 
  -1  -5  11       41.02       44.79      4.68 o 
   0  -5  11       31.49       29.18      3.13 o 
   1  -5  11        4.01       10.83      3.20 o 
   2  -5  11        8.21        6.40      3.69 o 
  -6  -4  11        0.00       -3.20      3.20 o 
  -5  -4  11       59.91       65.71      4.92 o 
  -4  -4  11       19.13       18.45      3.94 o 
  -3  -4  11       52.62       54.63      4.43 o 
  -2  -4  11       51.43       62.02      4.92 o 
  -1  -4  11       86.11       87.62      5.41 o 
   0  -4  11       98.08      105.59     16.49 o 
   1  -4  11        8.15        6.40      3.20 o 
   2  -4  11        9.23        7.87      3.44 o 
  -7  -3  11        4.99        8.61      3.20 o 
  -6  -3  11       31.32       27.81      4.18 o 
  -5  -3  11       20.12       18.21      3.94 o 
  -4  -3  11       57.21       59.80      4.43 o 
  -3  -3  11        0.06        0.49      2.95 o 
  -2  -3  11       29.97       39.13      4.18 o 
  -1  -3  11        0.06        4.92      2.71 o 
   0  -3  11        3.49       -1.11      2.26 o 
   1  -3  11       12.74        2.95      3.44 o 
   2  -3  11        7.18       -1.97      3.69 o 
  -8  -2  11       10.51       13.53      3.69 o 
  -7  -2  11        0.38        8.37      2.71 o 
  -6  -2  11       25.51       34.69      3.69 o 
  -5  -2  11       10.32        8.86      3.20 o 
  -4  -2  11       43.09       54.88      4.18 o 
  -3  -2  11       62.21       72.36      5.17 o 
  -2  -2  11       29.72       33.71      3.69 o 
  -1  -2  11        9.66        1.97      3.44 o 
   0  -2  11        0.04        1.70      2.00 o 
   1  -2  11       26.36       19.93      3.94 o 
   2  -2  11       69.33       66.94      5.66 o 
   3  -2  11       18.81       10.09      3.94 o 
  -8  -1  11       17.55       20.18      3.94 o 
  -7  -1  11        3.51        5.66      3.20 o 
  -6  -1  11      172.44      194.27      7.63 o 
  -5  -1  11       97.91      103.38      5.42 o 
  -4  -1  11        2.66        4.92      3.20 o 
  -3  -1  11       63.51       59.56      4.43 o 
  -2  -1  11        0.01       -0.49      2.95 o 
  -1  -1  11       44.21       44.79      4.43 o 
   0  -1  11        5.91        9.92      2.71 o 
   1  -1  11       77.89       55.38      5.41 o 
   2  -1  11        3.36        1.48      3.44 o 
   3  -1  11        0.94        2.71      2.95 o 
  -8   0  11        2.19       -1.72      3.44 o 
  -7   0  11       59.00       59.80      5.17 o 
  -6   0  11       81.40       87.13      5.41 o 
  -5   0  11      107.95      118.89      5.91 o 
  -4   0  11        0.47        0.49      2.71 o 
  -3   0  11      100.39      108.55      5.66 o 
  -2   0  11      188.46      210.06      7.63 o 
  -1   0  11        7.00       10.83      3.44 o 
   0   0  11        3.75        2.98      3.81 o 
   1   0  11        3.59       -3.44      3.44 o 
   2   0  11        0.98        5.41      3.20 o 
  -8   1  11        5.65        4.18      3.69 o 
  -7   1  11        3.97        2.95      2.95 o 
  -6   1  11      110.66      115.20      6.65 o 
  -5   1  11       89.06      112.48      5.66 o 
  -4   1  11       31.65       33.96      4.18 o 
  -3   1  11        9.36       14.02      2.95 o 
  -2   1  11       32.95       38.63      4.18 o 
  -1   1  11        0.98        2.71      2.71 o 
   0   1  11       40.99       36.64      7.38 o 
   1   1  11       11.83        6.64      3.44 o 
   2   1  11        4.25        0.98      3.44 o 
  -8   2  11       12.30       18.95      3.94 o 
  -7   2  11       15.73       12.06      3.69 o 
  -6   2  11        9.69       11.32      3.20 o 
  -5   2  11       23.90       25.10      4.18 o 
  -4   2  11       40.79       50.94      4.43 o 
  -3   2  11       31.90       39.86      3.94 o 
  -2   2  11       24.37       25.34      3.69 o 
  -1   2  11        1.73        5.90      2.71 o 
   0   2  11       25.12       26.04      5.66 o 
   1   2  11        9.73        8.61      3.44 o 
   2   2  11        0.87        3.20      2.95 o 
  -8   3  11       14.06       16.24      3.94 o 
  -7   3  11       16.04       19.44      3.69 o 
  -6   3  11        4.83        5.17      3.44 o 
  -5   3  11       54.46       58.82      5.17 o 
  -4   3  11        2.12        3.44      2.95 o 
  -3   3  11        0.90        3.69      2.95 o 
  -2   3  11       68.57       68.42      4.92 o 
  -1   3  11        0.48       -0.25      2.95 o 
   0   3  11       17.11       19.89      4.80 o 
   1   3  11        1.66        2.46      2.95 o 
  -8   4  11       14.55       22.64      4.18 o 
  -7   4  11        1.69        0.74      3.69 o 
  -6   4  11       34.27       32.73      4.43 o 
  -5   4  11        1.57        2.46      2.95 o 
  -4   4  11       11.48       12.30      3.69 o 
  -3   4  11       26.98       29.04      3.94 o 
  -2   4  11        0.06       -2.95      2.95 o 
  -1   4  11       65.43       78.01      5.17 o 
   0   4  11        4.60        4.55      2.26 o 
   1   4  11        1.07       -3.44      3.44 o 
  -7   5  11       35.84       35.43      4.43 o 
  -6   5  11        0.22        3.44      3.44 o 
  -5   5  11        8.71       11.07      3.69 o 
  -4   5  11        9.12       14.76      3.44 o 
  -3   5  11        0.02       -3.44      3.44 o 
  -2   5  11       18.32       24.11      3.94 o 
  -1   5  11        4.52        7.87      3.20 o 
   0   5  11        1.39        4.92      2.26 o 
  -6   6  11        1.50       -3.69      3.69 o 
  -5   6  11       28.26       33.71      4.43 o 
  -4   6  11        0.02        0.25      3.20 o 
  -3   6  11        0.01        1.97      3.20 o 
  -2   6  11        0.02        1.48      3.44 o 
  -4  -5  12       13.10       12.06      3.94 o 
  -3  -5  12        3.20       -0.25      3.44 o 
  -2  -5  12       67.39       71.37      5.41 o 
  -1  -5  12        2.81        4.18      3.69 o 
   0  -5  12        7.47        4.15      3.04 o 
  -5  -4  12       40.46       46.26      5.17 o 
  -4  -4  12        0.29        5.66      2.95 o 
  -3  -4  12       54.28       52.17      4.92 o 
  -2  -4  12       35.26       40.60      4.43 o 
  -1  -4  12       27.52       25.59      4.68 o 
   0  -4  12       16.62       20.13      3.32 o 
   1  -4  12       39.94       30.51      5.17 o 
  -6  -3  12       53.90       43.80      5.41 o 
  -5  -3  12       19.16       19.19      4.18 o 
  -4  -3  12       10.28       17.22      3.20 o 
  -3  -3  12       85.22       91.56      5.66 o 
  -2  -3  12       36.57       34.45      4.68 o 
  -1  -3  12        2.73        6.15      2.71 o 
   0  -3  12       22.61       26.89      5.41 o 
   1  -3  12        3.30        6.40      2.95 o 
  -7  -2  12       34.18       24.11      4.68 o 
  -6  -2  12       21.06       26.57      4.18 o 
  -5  -2  12        0.66       -1.97      2.95 o 
  -4  -2  12       24.72       22.39      4.18 o 
  -3  -2  12      140.34      159.04      7.14 o 
  -2  -2  12        0.04       -0.25      2.95 o 
  -1  -2  12       18.44       18.21      3.69 o 
   0  -2  12       11.48       11.08      2.44 o 
   1  -2  12       17.91       18.45      3.94 o 
  -7  -1  12       62.13       60.54      5.66 o 
  -6  -1  12        8.93       13.53      3.94 o 
  -5  -1  12       23.43       25.84      3.94 o 
  -4  -1  12        3.37        1.72      2.95 o 
  -3  -1  12        3.51        3.44      2.95 o 
  -2  -1  12        6.23        7.38      2.95 o 
  -1  -1  12       83.91       77.78      5.91 o 
   0  -1  12       25.36       25.44      7.63 o 
   1  -1  12       39.94       36.42      4.68 o 
  -7   0  12       21.35       12.06      4.18 o 
  -6   0  12        0.08        1.72      2.95 o 
  -5   0  12        0.15        0.25      2.71 o 
  -4   0  12       37.07       34.94      4.68 o 
  -3   0  12       25.58       28.05      3.69 o 
  -2   0  12        0.62       -1.97      2.95 o 
  -1   0  12       51.72       59.06      5.17 o 
   0   0  12       84.98       84.58     14.64 o 
   1   0  12       59.47       45.77      5.17 o 
  -7   1  12       48.34       41.34      4.92 o 
  -6   1  12        1.49        3.20      2.95 o 
  -5   1  12        0.40        0.98      2.71 o 
  -4   1  12       76.61       86.39      5.41 o 
  -3   1  12        5.76        2.46      3.44 o 
  -2   1  12        3.55        2.71      3.20 o 
  -1   1  12       32.80       42.32      4.43 o 
   0   1  12       50.84       42.46      9.60 o 
   1   1  12       17.52       -1.23      4.68 o 
  -7   2  12        9.30       10.33      3.44 o 
  -6   2  12       43.51       42.82      4.92 o 
  -5   2  12        0.49       -1.23      3.44 o 
  -4   2  12       23.58       25.34      3.94 o 
  -3   2  12       19.23       18.70      3.69 o 
  -2   2  12       33.56       34.94      4.43 o 
  -1   2  12        9.83        2.95      3.94 o 
   0   2  12        5.97        9.20      4.80 o 
   1   2  12        1.83       -1.48      3.44 o 
  -7   3  12       12.93       16.73      3.94 o 
  -6   3  12       38.41       41.83      5.17 o 
  -5   3  12       40.08       48.23      4.92 o 
  -4   3  12        8.63       14.76      3.20 o 
  -3   3  12        0.08        3.20      2.71 o 
  -2   3  12        0.11        0.25      2.95 o 
  -1   3  12       26.84       33.71      4.92 o 
   0   3  12        2.26        6.52      2.44 o 
  -6   4  12       15.21       15.50      4.18 o 
  -5   4  12       72.16       89.58      6.15 o 
  -4   4  12       15.10       16.24      4.18 o 
  -3   4  12        0.01       -0.25      3.20 o 
  -2   4  12        0.02       -0.49      3.44 o 
  -1   4  12        4.96        2.21      3.44 o 
  -5   5  12       25.01       32.97      5.17 o 
  -4   5  12        2.88        5.90      3.44 o 
  -3   5  12        2.21        5.66      3.69 o 
  -2   5  12        1.14        1.72      3.69 o 
  -3  -4  13        5.27        6.89      3.94 o 
  -2  -4  13       12.25       17.47      3.94 o 
  -5  -3  13       13.69       13.29      4.18 o 
  -4  -3  13       22.57       26.08      4.43 o 
  -3  -3  13       20.62       29.28      4.18 o 
  -2  -3  13        3.17        6.40      2.95 o 
  -1  -3  13       10.00       13.53      4.18 o 
  -5  -2  13       11.79       12.30      3.20 o 
  -4  -2  13       10.48        7.87      3.69 o 
  -3  -2  13       27.31       20.18      4.68 o 
  -2  -2  13        8.50        9.60      3.44 o 
  -1  -2  13       45.12       49.22      5.41 o 
  -6  -1  13        0.31        5.90      3.20 o 
  -5  -1  13       10.69       11.07      3.44 o 
  -4  -1  13       19.17       21.16      4.18 o 
  -3  -1  13        3.78       -0.74      3.20 o 
  -2  -1  13        1.96        0.00      3.20 o 
  -1  -1  13        2.43        3.69      3.20 o 
   0  -1  13        0.20       -2.43      2.52 o 
  -6   0  13       11.09        4.43      3.94 o 
  -5   0  13        7.45        5.41      3.69 o 
  -4   0  13       45.91       53.89      4.92 o 
  -3   0  13        5.80        3.20      3.20 o 
  -2   0  13        3.00        7.87      2.95 o 
  -1   0  13        5.92        3.69      3.94 o 
   0   0  13        9.61       13.90      2.78 o 
  -6   1  13       56.44       65.21      5.66 o 
  -5   1  13       29.15       31.74      4.43 o 
  -4   1  13        1.83        6.15      2.95 o 
  -3   1  13       12.25       10.09      3.20 o 
  -2   1  13        0.04        1.23      2.95 o 
  -1   1  13       24.76       25.59      4.92 o 
  -6   2  13       10.76       13.78      3.94 o 
  -5   2  13       53.33       54.14      5.41 o 
  -4   2  13        5.28        8.61      3.44 o 
  -3   2  13       12.37       13.04      3.69 o 
  -2   2  13       31.05       33.71      5.17 o 
  -1   2  13        3.36        5.17      3.69 o 
  -5   3  13       32.73       32.97      5.41 o 
  -4   3  13        1.42       -3.94      3.94 o 
  -3   3  13        2.31        0.25      3.44 o 
  -2   3  13        5.10        9.60      3.69 o 
                                                 
